# Supplementary material for: Microbiome Changes in Humans with Parkinson’s Disease after Photobiomodulation Therapy: A Retrospective Study
Source: J Pers Med. 2022 Jan 5;12(1):49. doi: 10.3390/jpm12010049 (PMC8778696; doi:10.3390/jpm12010049)
Supplement: Supplementary file 1 [file jpm-12-00049-s001.zip]

Archive with 2 entries (2 files):
- jpm-1510531-Supplementary Data Excel.xlsx
- jpm-1510531-Supplementary Table S1.pdf
