# Supplementary material for: Microbiome Changes in Humans with Parkinson’s Disease after Photobiomodulation Therapy: A Retrospective Study
Source: J Pers Med. 2022 Jan 5;12(1):49. doi: 10.3390/jpm12010049 (PMC8778696; doi:10.3390/jpm12010049)
Supplement: Supplementary file 1 [file jpm-12-00049-s001.zip › jpm-1510531-Supplementary Data Excel.xlsx]

## Sheet: phyla
index	!A	1B	2A	2B	3A	3B	4A	4B	5A	5B	6A	6B	7A	7B	8A	8B	9A	9B	10A	10B	11A	11B	12A	12B		MEAN	MEAN pre-treatment	MEAN post-treatment
	pre	post	pre	post	pre	post	pre	post	pre	post	pre	post	pre	post	pre	post	pre	post	pre	post	pre	post	pre	post			pre	post
k__Bacteria;p__Firmicutes	0.692535	0.300589	0.862813	0.330564	0.277408	0.343334	0.346435	0.29172	0.880779	0.881941	0.913103	0.627605	0.659687	0.69989	0.825184	0.651933	0.743124	0.610255	0.355338	0.368612	0.675687	0.546954	0.612915	0.54488		0.585137	0.653751	0.516523
k__Bacteria;p__Bacteroidetes	0.19876	0.189011	0.0428524	0.556972	0.2329	0.564173	0.0555295	0.373148	0.0504363	0.0262796	0.0131069	0.336875	0.0346774	0.208309	0.0613226	0.180857	0.20417	0.296748	0.5763	0.575901	0.0869105	0.287893	0.147944	0.330467		0.234648	0.142076	0.32722
k__Bacteria;p__Proteobacteria	0.0502631	0.44514	0.0691143	0.101627	0.477104	0.0145219	0.582765	0.312582	0.00295368	0.00756535	0.0446809	0.0102692	0.000618797	0.0104855	0.00555536	0.014436	0.00237374	0.00841999	0.0221426	0.04869	0.12111	0.124659	0.0453536	0.0634322		0.107744	0.11867	0.0968191
k__Bacteria;p__Actinobacteria	0.026076	0.00347577	0.0229141	0.00386498	0.00280448	0.00855891	0.00197824	0.000574873	0.0318043	0.0278126	0.0129113	0.00251568	0.296032	0.0715186	0.0584025	0.0226685	0.00673745	0.00760774	0.00242306	0.00155044	0.00216898	0.0332205	0.0120991	0.0490649		0.0295327	0.039696	0.0193695
k__Bacteria;p__Verrucomicrobia	0.0132214	0.0387725	0.00100435	0	0.00246195	0.012133	0.00537942	0.00980992	0.00616096	0.00802325	0.00219101	0.0118838	0.000544541	0.00512599	0.034169	0.106609	0.030219	0.0512636	0.041991	0.0048549	0.0402774	0	0.113045	0		0.0224642	0.0242221	0.0207063
k__Bacteria;__	0.0146333	0.0221	7.43965e-05	0.00144485	0.005716	0.0566205	0.00491089	0.00777005	0.0131573	0.0426049	0.0131461	0.0107198	0.0053464	0.0034796	0.0116627	0.0185846	0.00665217	0.0215877	0.00118575	0.000266237	0.0180328	0.00025913	0.00682107	0.000460039		0.0119682	0.0084449	0.0154914
k__Bacteria;p__	0.000110025	0.000669133	7.43965e-05	0	4.28165e-05	3.76216e-05	0	0.0020955	0.00119341	0.00404149	0	5.63211e-05	0.00309398	0.000899092	0.0012642	0.000710815	0.00206104	0.00187619	0.000618652	0	0.0501387	0	0.049204	0		0.00492447	0.00898343	0.000865514
k__Bacteria;p__Cyanobacteria	0.00273229	0	0	0.00467771	0	0.00047027	0.000867649	0.00150209	0	0	0	0	0	0.000105089	0.00179837	0.00312758	0	0	0	0	0.00126103	0.00564903	0.00219197	0.011501		0.00149517	0.000737609	0.00225273
k__Archaea;p__Euryarchaeota	0	0	0	0	0.000513798	0	0.00175265	0.000574873	0.0133363	0.00129407	0	7.50948e-05	0	0	0	0	0.0046622	0.00224228	0	0.000125288	0.00194199	0	0.00467236	0		0.00129962	0.00223994	0.000359301
k__Bacteria;p__Synergistetes	0.00130196	0.000148696	0	0	0.000321124	0	0.000242942	0.000222531	0	0	0	0	0	0	0.000373918	0.000684967	0	0	0	0	0.00128625	0	0.00474446	0		0.000388619	0.000689222	8.80162e-05
k__Bacteria;p__TM7	7.33501e-05	0	0.00115315	0.00084885	0	0.000150486	0.000138824	0	0.000179011	0.000437994	0	0	0	8.17356e-05	0.000267085	0.00029725	0	0	0	0	7.5662e-05	0	4.32626e-05	0.000194632		0.00016422	0.000160862	0.000167579
k__Bacteria;p__Tenericutes	0.0002934	9.29351e-05	0	0	0.00072788	0	0	0	0	0	0	0	0	0	0	9.04673e-05	0	0	0	0	0.00110971	0	0.000706622	0		0.000125876	0.000236468	1.52835e-05
k__Bacteria;p__Fusobacteria	0	0	0	0	0	0	0	0	0	0	0	0	0	0	0	0	0	0	0	0	0	0.0013302	0.000259575	0		6.62407e-05	2.16313e-05	0.00011085
k__Bacteria;p__[Thermi]	0	0	0	0	0	0	0	0	0	0	0.000860754	0	0	0	0	0	0	0	0	0	0	0	0	0		3.58647e-05	7.17295e-05	0
Unassigned;__	0	0	0	0	0	0	0	0	0	0	0	0	0	7.00591e-05	0	0	0	0	0	0	0	3.45507e-05	0	0		4.35874e-06	0	8.71748e-06
k__Bacteria;p__Lentisphaerae	0	0	0	0	0	0	0	0	0	0	0	0	0	3.50295e-05	0	0	0	0	0	0	0	0	0	0		1.45956e-06	0	2.91913e-06
TOTAL	1	1	1	1	1	1	1	1	1	1	1	1	1	1	1	1	1	1	1	1	1	1	1	1		1	1	1
Firmicutes:Bacteroides ratio	3.48427	1.59032	20.1345	0.593502	1.1911	0.608562	6.23875	0.781781	17.4632	33.5598	69.6657	1.86302	19.0236	3.35987	13.4564	3.60469	3.63972	2.05648	0.616585	0.640062	7.77452	1.89985	4.1429	1.64882		2.49368	4.60142	1.57852

## Sheet: order
index	!A	1B	2A	2B	3A	3B	4A	4B	5A	5B	6A	6B	7A	7B	8A	8B	9A	9B	10A	10B	11A	11B	12A	12B		MEAN	MEAN pre-treatment	MEAN post-treatment
	pre	post	pre	post	pre	post	pre	post	pre	post	pre	post	pre	post	pre	post	pre	post	pre	post	pre	post	pre	post			pre	post
k__Bacteria;p__Firmicutes;c__Clostridia;o__Clostridiales	0.66633	0.294363	0.805528	0.315556	0.274347	0.328455	0.341645	0.290292	0.849303	0.851122	0.849838	0.609676	0.644514	0.67816	0.75008	0.599863	0.717837	0.57034	0.337423	0.348785	0.625876	0.43387	0.544301	0.441796		0.548721	0.617252	0.48019
k__Bacteria;p__Bacteroidetes;c__Bacteroidia;o__Bacteroidales	0.19876	0.188733	0.0428524	0.556972	0.232108	0.56122	0.0552345	0.372184	0.0503468	0.0179378	0.00805978	0.336875	0.0346774	0.208309	0.0611089	0.17941	0.20417	0.296748	0.576197	0.575901	0.0869105	0.287893	0.147742	0.33006		0.233767	0.141514	0.32602
k__Bacteria;p__Actinobacteria;c__Actinobacteria;o__Bifidobacteriales	0.0186309	0.0030111	0.0153629	0.00171576	0.00226927	0.00690356	0.00131883	0.000407974	0.0284777	0.0122439	0.00176063	0.00148312	0.291552	0.0694753	0.0538086	0.0162841	0.00271488	0.000972418	0.00226839	0.00101796	0.000680958	0.0276578	0.00855157	0.0480563		0.0256928	0.0356164	0.0157691
k__Bacteria;p__Proteobacteria;c__Gammaproteobacteria;o__Enterobacteriales	0.0448352	0.439601	0.0682216	0.0729108	0.475306	0.00722334	0.579589	0.301196	0.0016111	0.00083617	0.0126766	0.00144558	9.90075e-05	0	0.000124639	0.000788358	0.000170568	0.000915217	0.000412435	0.000125288	0.102472	0.0888125	0.0350859	0.04611		0.0950237	0.11005	0.0799971
k__Bacteria;p__Verrucomicrobia;c__Verrucomicrobiae;o__Verrucomicrobiales	0.0132214	0.0387725	0.00100435	0	0.00246195	0.012133	0.00537942	0.00980992	0.00616096	0.00802325	0.00219101	0.0118838	0.000544541	0.00512599	0.034169	0.106609	0.030219	0.0512636	0.041991	0.0048549	0.0402774	0	0.113045	0		0.0224642	0.0242221	0.0207063
k__Bacteria;p__Firmicutes;c__Bacilli;o__Lactobacillales	0.00227385	0.00353153	0.0485809	0.0112879	0.000235491	0.00417599	0.0017353	0.000593417	0.0046692	0.00111489	0.00598615	0.000450569	0.00611371	0.0129376	0.0240732	0.0109595	0.0154791	0.0174349	0.000412435	0.000595117	0.00897856	0.0637287	0.0192951	0.0736769		0.0140967	0.0114861	0.0167073
k__Bacteria;p__Firmicutes;c__Erysipelotrichi;o__Erysipelotrichales	0.0147067	0.000836416	0.00610051	0.00276328	0.00216223	0.00351762	0.00196089	0	0.0192437	0.0151506	0.0160413	0.00086359	0.00695527	0.00741459	0.0358605	0.030565	0.00102341	0.00417568	0.0161623	0.0188715	0.0296847	0.0284525	0.0424406	0.0275669		0.013855	0.0160285	0.0116815
k__Bacteria;__;__;__	0.0146333	0.0221	7.43965e-05	0.00144485	0.005716	0.0566205	0.00491089	0.00777005	0.0131573	0.0426049	0.0131461	0.0107198	0.0053464	0.0034796	0.0116627	0.0185846	0.00665217	0.0215877	0.00118575	0.000266237	0.0180328	0.00025913	0.00682107	0.000460039		0.0119682	0.0084449	0.0154914
k__Bacteria;p__Firmicutes;__;__	0.00773843	0.000966525	0.0020459	0.000921093	0.000342532	0.00524821	0.000694119	0	0.00474379	0.00963587	0.0298134	0.0127849	0.00210391	0.000840709	0.0126064	0.00774142	0.00289966	0.00223084	0.00115997	0.000266237	0.00668348	0.0187437	0.00353311	0.0017163		0.00564419	0.00619706	0.00509132
k__Bacteria;p__Firmicutes;c__Bacilli;o__Bacillales	0.000275063	0.000148696	0.000557973	0	0.000321124	0.00156129	0.000138824	0.00025962	0.00249124	0.00350395	0.0114245	0.00379229	0	9.34121e-05	7.12225e-05	0.000142163	0.00561454	0.0154672	0	9.39658e-05	0.000907945	0.00215942	4.32626e-05	0.000123857		0.00204965	0.00182048	0.00227882
k__Bacteria;p__Actinobacteria;c__Coriobacteriia;o__Coriobacteriales	0.00733501	0.000464675	0.00438939	0.00102946	0.00036394	0.00156129	0.000277648	0.000166898	0.00159618	0.00475821	0.00829453	0.000732174	0.00415831	0.00190327	0.0031516	0.00580283	0.00349665	0.00465616	0	0.000375863	0.00148802	0.00241855	0.00344659	0.000725445		0.00260803	0.00316649	0.00204957
k__Bacteria;p__;c__;o__	0.000110025	0.000669133	7.43965e-05	0	4.28165e-05	3.76216e-05	0	0.0020955	0.00119341	0.00404149	0	5.63211e-05	0.00309398	0.000899092	0.0012642	0.000710815	0.00206104	0.00187619	0.000618652	0	0.0501387	0	0.049204	0		0.00492447	0.00898343	0.000865514
k__Bacteria;p__Proteobacteria;c__Deltaproteobacteria;o__Desulfovibrionales	0.00414428	0.0038661	0.000334784	0.00373855	0.000920554	0.00427005	0.000433824	0.00843764	0.00107407	0	0	0.000826043	0.000519789	0.00453049	0.00512802	0.0124328	0.0014214	0.00290581	0.00291282	0.00826899	0.0148802	0.014684	0.00644612	0.00785604		0.00458468	0.00318466	0.00598471
k__Bacteria;p__Proteobacteria;c__Betaproteobacteria;o__Burkholderiales	0.0002934	0.00163566	0.000557973	0.020842	0.000770696	0.00146724	0.002065	0.00254057	0.000134258	0.000617173	0.0107203	0.00375474	0	0.00183321	0.000124639	0.000400641	0.000412207	0.000892336	0.000670207	0.0161934	7.5662e-05	0.0161352	0.000879672	0.00100855		0.00350103	0.001392	0.00561006
k__Bacteria;p__Proteobacteria;c__Gammaproteobacteria;o__Aeromonadales	0	3.7174e-05	0	0	0	7.52431e-05	0	0	0	0	0	0	0	0	0	0	0	0	0	0	0	0.00328231	0	0.00424651		0.000318385	0	0.00063677
k__Bacteria;p__Proteobacteria;c__Alphaproteobacteria;o__RF32	0.000880201	0	0	0.00370243	0	0	0	0	0	0	0	0	0	0.0038299	7.12225e-05	0.000116315	0	0.000194484	0.0179409	0.0240239	0.00363178	0.000397333	0.00291301	0.00389263		0.00256642	0.00211976	0.00301309
k__Bacteria;p__Cyanobacteria;c__4C0d-2;o__YS2	0.00265894	0	0	0.00467771	0	0	0	0	0	0	0	0	0	0	0.00167373	0.00312758	0	0	0	0	0.00118537	0.00564903	0.0020766	0.011501		0.00135625	0.000632887	0.00207961
k__Archaea;p__Euryarchaeota;c__Methanobacteria;o__Methanobacteriales	0	0	0	0	0.000513798	0	0.00175265	0.000574873	0.0133363	0.00129407	0	7.50948e-05	0	0	0	0	0.0046622	0.00224228	0	0.000125288	0.00194199	0	0.00467236	0		0.00129962	0.00223994	0.000359301
k__Bacteria;p__Actinobacteria;c__Actinobacteria;o__Actinomycetales	0.000110025	0	0.00316185	0.00111976	0.000171266	9.40539e-05	0.000381765	0	0.00173044	0.0108105	0.00285614	0.000300379	0.000321774	0.000140118	0.00144226	0.000581576	0.000525919	0.00197916	0.000154663	0.00015661	0	0.00314411	0.000100946	0.000283101		0.00123193	0.000913087	0.00155078
k__Bacteria;p__Proteobacteria;c__Gammaproteobacteria;o__Pasteurellales	0	0	0	0	0.000107041	0	5.20589e-05	0	0	0	0.0199538	0.00345436	0	0.000210177	0	0	0	0	0	7.83049e-05	0	0	0	0		0.000993991	0.00167608	0.000311904
k__Bacteria;p__Firmicutes;c__Clostridia;__	0.00121028	0.000743481	0	0	0	0.000376216	0.000260295	0.000574873	0.000328187	0.00141353	0	3.75474e-05	0	0.000443708	0.00178056	0.00266232	0.000270067	0.000606331	0.00018044	0	0.00355612	0	0.00330238	0		0.00073943	0.00090736	0.0005715
k__Bacteria;p__Bacteroidetes;__;__	0	0.000278805	0	0	0.000792105	0.00295329	0.000295001	0.000964302	8.95055e-05	0.00834179	0	0	0	0	0.000213668	0.00144748	0	0	0.000103109	0	0	0	0.000201892	0		0.000653373	0.000141273	0.00116547
k__Bacteria;p__Synergistetes;c__Synergistia;o__Synergistales	0.00130196	0.000148696	0	0	0.000321124	0	0.000242942	0.000222531	0	0	0	0	0	0	0.000373918	0.000684967	0	0	0	0	0.00128625	0	0.00474446	0		0.000388619	0.000689222	8.80162e-05
k__Bacteria;p__Proteobacteria;c__Epsilonproteobacteria;o__Campylobacterales	0	0	0	0	0	0.0010534	0	0.000111266	0.000134258	0.0027076	0	0	0	0	0.000106834	0.000697891	0.000255853	0.0012241	0	0	0	0.000846491	0	0.000106163		0.000301828	4.14121e-05	0.000562243
k__Bacteria;p__Bacteroidetes;c__Flavobacteriia;o__Flavobacteriales	0	0	0	0	0	0	0	0	0	0	0.00504715	0	0	0	0	0	0	0	0	0	0	0	0	0.000406957		0.000227254	0.000420595	3.39131e-05
k__Bacteria;p__Proteobacteria;c__Betaproteobacteria;__	0	0	0	0.000433456	0	0.000432648	0	0	0	0	0	0.000788495	0	8.17356e-05	0	0	7.10702e-05	0.00146435	0	0	0	0	0	0		0.000136323	5.92251e-06	0.000266723
k__Bacteria;p__Proteobacteria;c__Gammaproteobacteria;o__Pseudomonadales	0.000110025	0	0	0	0	0	8.67649e-05	0.00012981	0	0.00145334	0.00133026	0	0	0	0	0	4.26421e-05	0.000388967	0.000206217	0	0	0	0	0.000212325		0.000165015	0.000147992	0.000182037
k__Bacteria;p__Fusobacteria;c__Fusobacteriia;o__Fusobacteriales	0	0	0	0	0	0	0	0	0	0	0	0	0	0	0	0	0	0	0	0	0	0.0013302	0.000259575	0		6.62407e-05	2.16313e-05	0.00011085
k__Bacteria;p__TM7;c__TM7-3;o__	7.33501e-05	0	0.00115315	0.00084885	0	0.000150486	0.000138824	0	0.000179011	0	0	0	0	8.17356e-05	0.000267085	0.00029725	0	0	0	0	7.5662e-05	0	0	0.000194632		0.000144168	0.000157256	0.000131079
k__Bacteria;p__Cyanobacteria;c__Chloroplast;o__Streptophyta	7.33501e-05	0	0	0	0	0.00047027	0.000867649	0.00150209	0	0	0	0	0	0.000105089	0.000124639	0	0	0	0	0	7.5662e-05	0	0.000115367	0		0.000138921	0.000104722	0.00017312
k__Bacteria;p__Proteobacteria;c__Gammaproteobacteria;__	0	0	0	0	0	0	0	0	0	0.00195106	0	0	0	0	0	0	0	0.000194484	0	0	0	0	2.88417e-05	0		9.05996e-05	2.40348e-06	0.000178796
k__Bacteria;p__Tenericutes;c__Mollicutes;o__Acholeplasmatales	0	0	0	0	0	0	0	0	0	0	0	0	0	0	0	0	0	0	0	0	0.00110971	0	0.000547993	0		6.90709e-05	0.000138142	0
k__Bacteria;p__Tenericutes;c__Mollicutes;o__Anaeroplasmatales	0	0	0	0	0.00072788	0	0	0	0	0	0	0	0	0	0	0	0	0	0	0	0	0	0.000158629	0		3.69379e-05	7.38758e-05	0
k__Bacteria;p__[Thermi];c__Deinococci;o__Thermales	0	0	0	0	0	0	0	0	0	0	0.000860754	0	0	0	0	0	0	0	0	0	0	0	0	0		3.58647e-05	7.17295e-05	0
k__Bacteria;p__Firmicutes;c__Bacilli;__	0	0	0	3.61213e-05	0	0	0	0	0	0	0	0	0	0	0.000712225	0	0	0	0	0	0	0	0	0		3.11811e-05	5.93521e-05	3.01011e-06
k__Bacteria;p__Proteobacteria;c__Alphaproteobacteria;o__Sphingomonadales	0	0	0	0	0	0	0	0	0	0	0	0	0	0	0	0	0	0	0	0	0	0.000500985	0	0		2.08744e-05	0	4.17487e-05
k__Bacteria;p__TM7;c__TM7-3;o__CW040	0	0	0	0	0	0	0	0	0	0.000437994	0	0	0	0	0	0	0	0	0	0	0	0	4.32626e-05	0		2.00524e-05	3.60521e-06	3.64995e-05
k__Bacteria;p__Tenericutes;c__Mollicutes;__	0.0002934	9.29351e-05	0	0	0	0	0	0	0	0	0	0	0	0	0	0	0	0	0	0	0	0	0	0		1.60973e-05	2.445e-05	7.74459e-06
k__Bacteria;p__Proteobacteria;c__Alphaproteobacteria;o__Rickettsiales	0	0	0	0	0	0	0.000190883	0.000166898	0	0	0	0	0	0	0	0	0	0	0	0	0	0	0	0		1.49076e-05	1.59069e-05	1.39082e-05
k__Bacteria;p__Proteobacteria;c__Alphaproteobacteria;o__Rhizobiales	0	0	0	0	0	0	0.00034706	0	0	0	0	0	0	0	0	0	0	0	0	0	0	0	0	0		1.44608e-05	2.89216e-05	0
k__Bacteria;p__Proteobacteria;c__Alphaproteobacteria;o__Caulobacterales	0	0	0	0	0	0	0	0	0	0	0	0	0	0	0	0	0	0.000240244	0	0	0	0	0	0		1.00102e-05	0	2.00204e-05
k__Bacteria;p__Proteobacteria;__;__	0	0	0	0	0	0	0	0	0	0	0	0	0	0	0	0	0	0	0	0	0	0	0	0		0	0	0
Unassigned;__;__;__	0	0	0	0	0	0	0	0	0	0	0	0	0	7.00591e-05	0	0	0	0	0	0	0	3.45507e-05	0	0		4.35874e-06	0	8.71748e-06
k__Bacteria;p__Tenericutes;c__Mollicutes;o__RF39	0	0	0	0	0	0	0	0	0	0	0	0	0	0	0	9.04673e-05	0	0	0	0	0	0	0	0		3.76947e-06	0	7.53894e-06
k__Bacteria;p__Proteobacteria;c__Alphaproteobacteria;o__Rhodobacterales	0	0	0	0	0	0	0	0	0	0	0	0	0	0	0	0	0	0	0	0	5.04414e-05	0	0	0		2.10172e-06	4.20345e-06	0
k__Bacteria;p__Lentisphaerae;c__[Lentisphaeria];o__Victivallales	0	0	0	0	0	0	0	0	0	0	0	0	0	3.50295e-05	0	0	0	0	0	0	0	0	0	0		1.45956e-06	0	2.91913e-06
TOTAL	1	1	1	1	1	1	1	1	1	1	1	1	1	1	1	1	1	1	1	1	1	1	1	1		1	1	1

## Sheet: family
index	!A	1B	2A	2B	3A	3B	4A	4B	5A	5B	6A	6B	7A	7B	8A	8B	9A	9B	10A	10B	11A	11B	12A	12B		MEAN	MEAN pre-treatment	MEAN post-treatment
	pre	post	pre	post	pre	post	pre	post	pre	post	pre	post	pre	post	pre	post	pre	post	pre	post	pre	post	pre	post			pre	post
k__Bacteria;p__Firmicutes;c__Clostridia;o__Clostridiales;f__Lachnospiraceae	0.237948	0.0212078	0.586914	0.194062	0.0921839	0.0768044	0.111944	0.0516829	0.227762	0.15497	0.166399	0.107029	0.271998	0.255494	0.204605	0.09596	0.148309	0.122181	0.188637	0.175935	0.19198	0.256867	0.110132	0.184688		0.176487	0.211568	0.141407
k__Bacteria;p__Firmicutes;c__Clostridia;o__Clostridiales;f__Ruminococcaceae	0.182055	0.0995149	0.111855	0.0645668	0.16221	0.185963	0.191525	0.212295	0.339658	0.298513	0.311123	0.160966	0.203436	0.225018	0.172661	0.234711	0.403124	0.370914	0.0918957	0.118522	0.1314	0.0870504	0.146112	0.189925		0.195626	0.203921	0.18733
k__Bacteria;p__Bacteroidetes;c__Bacteroidia;o__Bacteroidales;f__Bacteroidaceae	0.170246	0.140183	0.0367519	0.445484	0.178759	0.361129	0.0435213	0.262216	0.0160215	0.00199088	0	0.16656	0.0110393	0.0647813	0.0412913	0.106415	0.181513	0.217044	0.336934	0.422361	0.0374275	0.200083	0.0874481	0.197622		0.155284	0.0950793	0.215489
k__Bacteria;p__Firmicutes;c__Clostridia;o__Clostridiales;f__	0.179194	0.149477	0.0407693	0.00973469	0.0110252	0.0401422	0.0235133	0.0145016	0.23073	0.307631	0.29023	0.280385	0.0658152	0.0668247	0.27588	0.183132	0.0953477	0.0512407	0.0181214	0.0218471	0.145195	0.0224579	0.14105	0.0282393		0.112187	0.126406	0.0979677
k__Bacteria;p__Actinobacteria;c__Actinobacteria;o__Bifidobacteriales;f__Bifidobacteriaceae	0.0186309	0.0030111	0.0153629	0.00171576	0.00226927	0.00690356	0.00131883	0.000407974	0.0284777	0.0122439	0.00176063	0.00148312	0.291552	0.0694753	0.0538086	0.0162841	0.00271488	0.000972418	0.00226839	0.00101796	0.000680958	0.0276578	0.00855157	0.0480563		0.0256928	0.0356164	0.0157691
k__Bacteria;p__Proteobacteria;c__Gammaproteobacteria;o__Enterobacteriales;f__Enterobacteriaceae	0.0448352	0.439601	0.0682216	0.0729108	0.475306	0.00722334	0.579589	0.301196	0.0016111	0.00083617	0.0126766	0.00144558	9.90075e-05	0	0.000124639	0.000788358	0.000170568	0.000915217	0.000412435	0.000125288	0.102472	0.0888125	0.0350859	0.04611		0.0950237	0.11005	0.0799971
k__Bacteria;p__Firmicutes;c__Clostridia;o__Clostridiales;__	0.0580749	0.0028624	0.0611167	0.0236414	0.0025904	0.00957469	0.00640325	0.00487714	0.0328485	0.0161062	0.0255879	0.00959336	0.0906413	0.0743677	0.0791282	0.048736	0.028357	0.0142774	0.0301077	0.0130926	0.138335	0.0562312	0.110334	0.0306633		0.0403145	0.0552938	0.0253353
k__Bacteria;p__Bacteroidetes;c__Bacteroidia;o__Bacteroidales;f__Rikenellaceae	0.00924211	0.0128994	0.00386862	0.0896531	0.0149644	0.113956	0.00286324	0.0250719	0.0209443	0.000875988	0	0.101153	0.00430682	0.0125289	0.00924112	0.04009	0.00986454	0.035499	0.132392	0.0399511	0.0358638	0.053018	0.0371914	0.106676		0.0380047	0.0233952	0.0526143
k__Bacteria;p__Verrucomicrobia;c__Verrucomicrobiae;o__Verrucomicrobiales;f__Verrucomicrobiaceae	0.0132214	0.0387725	0.00100435	0	0.00246195	0.012133	0.00537942	0.00980992	0.00616096	0.00802325	0.00219101	0.0118838	0.000544541	0.00512599	0.034169	0.106609	0.030219	0.0512636	0.041991	0.0048549	0.0402774	0	0.113045	0		0.0224642	0.0242221	0.0207063
k__Bacteria;p__Firmicutes;c__Erysipelotrichi;o__Erysipelotrichales;f__Erysipelotrichaceae	0.0147067	0.000836416	0.00610051	0.00276328	0.00216223	0.00351762	0.00196089	0	0.0192437	0.0151506	0.0160413	0.00086359	0.00695527	0.00741459	0.0358605	0.030565	0.00102341	0.00417568	0.0161623	0.0188715	0.0296847	0.0284525	0.0424406	0.0275669		0.013855	0.0160285	0.0116815
k__Bacteria;p__Firmicutes;c__Bacilli;o__Lactobacillales;f__Streptococcaceae	0.00227385	0.00260218	0.0459398	0.0105474	8.56329e-05	0.0029721	0.00156177	0.000593417	0.00404266	0.00111489	0.00598615	0.000450569	0.00611371	0.0121903	0.0192479	0.00887872	0.00685116	0.00609763	0.000206217	0.000595117	0.00660782	0.062053	0.000158629	0.0736239		0.0116998	0.00825628	0.0151433
k__Bacteria;p__Firmicutes;c__Clostridia;o__Clostridiales;f__Peptostreptococcaceae	0.00650982	0.00249066	0.00252948	0.000704365	0.00164843	0.00605707	0.00293265	0	0.0126352	0.00507675	0.027505	0.0119401	0.00891067	0.000618855	0.00115737	0.00116315	0.0254716	0.0056629	0	0.000281897	0	0.000984694	0.00139882	0		0.00523664	0.00755825	0.00291504
k__Bacteria;p__Bacteroidetes;c__Bacteroidia;o__Bacteroidales;f__Porphyromonadaceae	0.0118277	0.0070073	0.00122754	0.00827178	0.0139796	0.0378473	0.00419942	0.0331015	0.00672783	0	0	0.0255886	0.003292	0.0252096	0.0018874	0.0148754	0.00170568	0.00391255	0.0437439	0.0498489	0.00958386	0.00811941	0.00787379	0.00573279		0.0135652	0.00883739	0.0182929
k__Bacteria;p__Firmicutes;c__Clostridia;o__Clostridiales;f__Veillonellaceae	0.00179708	0.0179365	0	0.0214741	0.00396052	0.00726096	0.00400854	0.00291145	0	0	0.00191713	0.0175722	0.00371278	0.0503024	0.00108614	0.00187397	0	0.000263125	0.00680518	0.0188088	0.00214376	0.00908683	0.00315817	0.00805068		0.0076721	0.00238244	0.0129618
k__Bacteria;__;__;__;__	0.0146333	0.0221	7.43965e-05	0.00144485	0.005716	0.0566205	0.00491089	0.00777005	0.0131573	0.0426049	0.0131461	0.0107198	0.0053464	0.0034796	0.0116627	0.0185846	0.00665217	0.0215877	0.00118575	0.000266237	0.0180328	0.00025913	0.00682107	0.000460039		0.0119682	0.0084449	0.0154914
k__Bacteria;p__Bacteroidetes;c__Bacteroidia;o__Bacteroidales;f__[Barnesiellaceae]	0.000513451	0.00260218	0.00100435	0.0116311	0.00612275	0.0282162	0.00104118	0.031822	0.000581786	0	0.00805978	0.0311643	0.00433158	0.00370145	0.00760301	0.00872364	0.00803093	0.0234867	0.0186627	0.01007	0.00254729	0	0.00571066	0		0.00898446	0.00535079	0.0126181
k__Bacteria;p__Firmicutes;c__Clostridia;o__Clostridiales;f__Clostridiaceae	0.000495113	0.00087359	0.00197151	0.00130037	0.000299715	0.000507891	6.94119e-05	0.000890125	0.00449019	0.0186745	0.0270746	0.0219652	0	0.00548796	0.00322282	0.0299447	0.0145694	0.00388967	0.00167552	0.00015661	0.0166709	0.001192	0.0320431	0		0.00781104	0.00854852	0.00707355
k__Bacteria;p__Firmicutes;c__Bacilli;o__Lactobacillales;f__Lactobacillaceae	0	0.000241631	0.00137633	0.000541819	0.000149858	0.000225729	0	0	8.95055e-05	0	0	0	0	0.000747297	0.00290232	0.00076251	0.00841471	0.0110284	0	0	0	0	0	0		0.00110334	0.00107773	0.00112895
k__Bacteria;p__Bacteroidetes;c__Bacteroidia;o__Bacteroidales;__	0.00183375	0.00152414	0	0.001192	0.00901287	0.00791934	0.00149236	0.0095503	0.000835385	0.00527584	0	0.00518154	0	0.00558137	0.000623197	0.00430366	0.00198996	0.0103419	0.0270145	0.0306015	0.00131148	0.026103	0.00693643	0.0187554		0.00739084	0.00425416	0.0105275
k__Bacteria;p__Firmicutes;__;__;__	0.00773843	0.000966525	0.0020459	0.000921093	0.000342532	0.00524821	0.000694119	0	0.00474379	0.00963587	0.0298134	0.0127849	0.00210391	0.000840709	0.0126064	0.00774142	0.00289966	0.00223084	0.00115997	0.000266237	0.00668348	0.0187437	0.00353311	0.0017163		0.00564419	0.00619706	0.00509132
k__Bacteria;p__Bacteroidetes;c__Bacteroidia;o__Bacteroidales;f__Prevotellaceae	0.00157703	0.00490697	0	0	0.00244054	0.0101954	0.00128412	0.00152063	0.00510181	0.00979514	0	0.00602636	0.00185639	0.0814087	0	0.000219706	0.000312709	0.0035579	0	0	5.04414e-05	0	0	0		0.00542724	0.00105192	0.00980257
k__Bacteria;p__Actinobacteria;c__Coriobacteriia;o__Coriobacteriales;f__Coriobacteriaceae	0.00733501	0.000464675	0.00438939	0.00102946	0.00036394	0.00156129	0.000277648	0.000166898	0.00159618	0.00475821	0.00829453	0.000732174	0.00415831	0.00190327	0.0031516	0.00580283	0.00349665	0.00465616	0	0.000375863	0.00148802	0.00241855	0.00344659	0.000725445		0.00260803	0.00316649	0.00204957
k__Bacteria;p__;c__;o__;f__	0.000110025	0.000669133	7.43965e-05	0	4.28165e-05	3.76216e-05	0	0.0020955	0.00119341	0.00404149	0	5.63211e-05	0.00309398	0.000899092	0.0012642	0.000710815	0.00206104	0.00187619	0.000618652	0	0.0501387	0	0.049204	0		0.00492447	0.00898343	0.000865514
k__Bacteria;p__Proteobacteria;c__Deltaproteobacteria;o__Desulfovibrionales;f__Desulfovibrionaceae	0.00414428	0.00377316	0.000334784	0.00373855	0.000535206	0.00374335	0.000433824	0.00676866	0.00107407	0	0	0.000826043	0.000519789	0.00441372	0.00512802	0.0123682	0.0014214	0.00284861	0.00291282	0.00826899	0.0126608	0.014684	0.00494635	0.00785604		0.00430836	0.00284261	0.00577411
k__Bacteria;p__Firmicutes;c__Bacilli;o__Bacillales;__	0	0	0	0	0	0.000827674	0.000138824	0.00025962	5.96703e-05	0.00155289	0	0	0	0	0	0.000142163	0.00143562	0.0133507	0	0	0.000807062	0	4.32626e-05	0		0.000775729	0.000207036	0.00134442
k__Bacteria;p__Proteobacteria;c__Gammaproteobacteria;o__Aeromonadales;f__Succinivibrionaceae	0	3.7174e-05	0	0	0	7.52431e-05	0	0	0	0	0	0	0	0	0	0	0	0	0	0	0	0.00328231	0	0.00424651		0.000318385	0	0.00063677
k__Bacteria;p__Proteobacteria;c__Alphaproteobacteria;o__RF32;f__	0.000880201	0	0	0.00370243	0	0	0	0	0	0	0	0	0	0.0038299	7.12225e-05	0.000116315	0	0.000194484	0.0179409	0.0240239	0.00363178	0.000397333	0.00291301	0.00389263		0.00256642	0.00211976	0.00301309
k__Bacteria;p__Firmicutes;c__Clostridia;o__Clostridiales;f__[Tissierellaceae]	0	0	0	0	0.000214082	0.00206919	0.000190883	7.41771e-05	0.000805549	0.0493739	0	0	0	0	0	0.000516956	0.00248746	0.00191051	0	7.83049e-05	0	0	0	5.30814e-05		0.00240725	0.000308164	0.00450634
k__Bacteria;p__Proteobacteria;c__Betaproteobacteria;o__Burkholderiales;__	0.0002934	0.000576197	0.000557973	0.0206794	0.000342532	0	0.000121471	0.00126101	0	0	0	0.00322908	0	0.000163471	0	6.46195e-05	9.94982e-05	0.000228804	0.000103109	0.000140949	0	0.0147704	7.21043e-05	0.00100855		0.00182136	0.000132507	0.00351021
k__Bacteria;p__Firmicutes;c__Bacilli;o__Bacillales;f__Bacillaceae	0.000275063	0.000148696	0.000557973	0	0.000321124	0.000733621	0	0	0.00225255	0.00195106	0.0114245	0.00379229	0	9.34121e-05	7.12225e-05	0	0.00417893	0.00101818	0	9.39658e-05	0.000100883	0.00114017	0	0.000123857		0.00117823	0.00159852	0.000757938
k__Bacteria;p__Bacteroidetes;c__Bacteroidia;o__Bacteroidales;f__	0.0019071	0.014089	0	0	0.00434587	0	0.000399118	0.00257765	0	0	0	0	0.00985124	0.014222	0	0	0	0	0	0	0	0	0	0		0.00197466	0.00137528	0.00257405
k__Bacteria;p__Bacteroidetes;c__Bacteroidia;o__Bacteroidales;f__[Paraprevotellaceae]	0.00111859	0.00366164	0	0	0	0	5.20589e-05	0	0	0	0	0	0	0	0	7.75434e-05	0	0	0.0155952	0.0194196	0	0	0	0		0.00166353	0.00139715	0.0019299
k__Bacteria;p__Proteobacteria;c__Betaproteobacteria;o__Burkholderiales;f__Oxalobacteraceae	0	0.000204457	0	0	0.000256899	0.00116627	0.00194353	0.000945758	0.000134258	0.000617173	0.0107203	0.000525664	0	0.00166974	0.000124639	0.000336022	0.000312709	0.000663532	0.000567098	0.0159272	7.5662e-05	0	0.000807568	0		0.0015416	0.00124522	0.00183799
k__Bacteria;p__Cyanobacteria;c__4C0d-2;o__YS2;f__	0.00265894	0	0	0.00467771	0	0	0	0	0	0	0	0	0	0	0.00167373	0.00312758	0	0	0	0	0.00118537	0.00564903	0.0020766	0.011501		0.00135625	0.000632887	0.00207961
k__Archaea;p__Euryarchaeota;c__Methanobacteria;o__Methanobacteriales;f__Methanobacteriaceae	0	0	0	0	0.000513798	0	0.00175265	0.000574873	0.0133363	0.00129407	0	7.50948e-05	0	0	0	0	0.0046622	0.00224228	0	0.000125288	0.00194199	0	0.00467236	0		0.00129962	0.00223994	0.000359301
k__Bacteria;p__Firmicutes;c__Bacilli;o__Lactobacillales;__	0	0.00068772	0.000520775	0.000198667	0	0.000884107	0.00017353	0	0.00037294	0	0	0	0	0	0.00176276	0.00131824	0.00014214	0.000308886	0	0	0.00237074	0.00167571	0.0191365	5.30814e-05		0.00123357	0.00203995	0.000427201
k__Bacteria;p__Bacteroidetes;c__Bacteroidia;o__Bacteroidales;f__[Odoribacteraceae]	0.000495113	0.000148696	0	0.000740487	0.00248336	0.00126032	0.000381765	0.0063236	0.000134258	0	0	0.00120152	0	0.000875739	0.000462946	0.0047043	5.68561e-05	0.000812255	0.00185596	0.00364901	0	0.000466434	0.000562413	0.00127395		0.00116204	0.000536055	0.00178803
k__Bacteria;p__Proteobacteria;c__Gammaproteobacteria;o__Pasteurellales;f__Pasteurellaceae	0	0	0	0	0.000107041	0	5.20589e-05	0	0	0	0.0199538	0.00345436	0	0.000210177	0	0	0	0	0	7.83049e-05	0	0	0	0		0.000993991	0.00167608	0.000311904
k__Bacteria;p__Firmicutes;c__Clostridia;__;__	0.00121028	0.000743481	0	0	0	0.000376216	0.000260295	0.000574873	0.000328187	0.00141353	0	3.75474e-05	0	0.000443708	0.00178056	0.00266232	0.000270067	0.000606331	0.00018044	0	0.00355612	0	0.00330238	0		0.00073943	0.00090736	0.0005715
k__Bacteria;p__Bacteroidetes;__;__;__	0	0.000278805	0	0	0.000792105	0.00295329	0.000295001	0.000964302	8.95055e-05	0.00834179	0	0	0	0	0.000213668	0.00144748	0	0	0.000103109	0	0	0	0.000201892	0		0.000653373	0.000141273	0.00116547
k__Bacteria;p__Actinobacteria;c__Actinobacteria;o__Actinomycetales;f__Actinomycetaceae	0	0	0.00282707	0.00111976	8.56329e-05	3.76216e-05	0	0	0.00140225	0.00193116	0	0.000262832	0.000321774	0.000105089	0.000819059	0	0.000341137	0	0	0	0	8.63767e-05	4.32626e-05	0.00014155		0.000396857	0.000486682	0.000307032
k__Bacteria;p__Firmicutes;c__Clostridia;o__Clostridiales;f__Eubacteriaceae	0.0001467	0	0	7.22426e-05	0	0	6.94119e-05	0	0.000164093	0.000776444	0	9.38685e-05	0	0	0.00270646	0.0023263	0	0	0	0	0	0	0	0		0.000264813	0.000257222	0.000272405
k__Bacteria;p__Firmicutes;c__Clostridia;o__Clostridiales;f__Symbiobacteriaceae	0	0	0	0	0	0	0	0	0.000149176	0	0	0	0	0	0.00931235	0.00140871	0	0	0	0	0	0	0	0		0.000452926	0.00078846	0.000117392
k__Bacteria;p__Synergistetes;c__Synergistia;o__Synergistales;f__Synergistaceae	0.00130196	0.000148696	0	0	0.000321124	0	0.000242942	0.000222531	0	0	0	0	0	0	0.000373918	0.000684967	0	0	0	0	0.00128625	0	0.00474446	0		0.000388619	0.000689222	8.80162e-05
k__Bacteria;p__Bacteroidetes;c__Bacteroidia;o__Bacteroidales;f__S24-7	0	0.00171001	0	0	0	0.000620756	0	0	0	0	0	0	0	0	0	0	0.000696488	0.00209356	0	0	0.000126103	0.000103652	0.00201892	0		0.000307062	0.000236793	0.000377331
k__Bacteria;p__Actinobacteria;c__Actinobacteria;o__Actinomycetales;f__Propionibacteriaceae	0.000110025	0	0	0	8.56329e-05	0	0.000381765	0	0.000119341	0	0.00285614	3.75474e-05	0	0	0.000106834	0.000103391	0	0.00144147	0.000154663	0.00015661	0	0.00184846	5.76834e-05	0.00014155		0.000316713	0.000322673	0.000310752
k__Bacteria;p__Actinobacteria;c__Actinobacteria;o__Actinomycetales;f__Gordoniaceae	0	0	0	0	0	0	0	0	0	0.00714727	0	0	0	0	0	0	0.000113712	0	0	0	0	0	0	0		0.000302541	9.47602e-06	0.000595605
k__Bacteria;p__Proteobacteria;c__Epsilonproteobacteria;o__Campylobacterales;f__Campylobacteraceae	0	0	0	0	0	0.0010534	0	0.000111266	0.000134258	0.0027076	0	0	0	0	0.000106834	0.000697891	0.000255853	0.0012241	0	0	0	0.000846491	0	0.000106163		0.000301828	4.14121e-05	0.000562243
k__Bacteria;p__Firmicutes;c__Clostridia;o__Clostridiales;f__Christensenellaceae	0.000110025	0	0.000371982	0	0.000214082	7.52431e-05	0.00098912	0.00305981	5.96703e-05	0	0	0.000131416	0	4.67061e-05	0.000320501	9.04673e-05	0.000170568	0	0.00018044	6.26439e-05	0.000151324	0	7.21043e-05	0.000176938		0.000261793	0.000219985	0.000303602
k__Bacteria;p__Proteobacteria;c__Deltaproteobacteria;o__Desulfovibrionales;f__Desulfomicrobiaceae	0	0	0	0	0.000385348	0.000526702	0	0.00166898	0	0	0	0	0	0.000116765	0	0	0	0	0	0	0.00209332	0	0.00149977	0		0.00026212	0.000331536	0.000192704
k__Bacteria;p__Bacteroidetes;c__Flavobacteriia;o__Flavobacteriales;f__[Weeksellaceae]	0	0	0	0	0	0	0	0	0	0	0.00504715	0	0	0	0	0	0	0	0	0	0	0	0	0.000406957		0.000227254	0.000420595	3.39131e-05
k__Bacteria;p__Proteobacteria;c__Betaproteobacteria;__;__	0	0	0	0.000433456	0	0.000432648	0	0	0	0	0	0.000788495	0	8.17356e-05	0	0	7.10702e-05	0.00146435	0	0	0	0	0	0		0.000136323	5.92251e-06	0.000266723
k__Bacteria;p__Fusobacteria;c__Fusobacteriia;o__Fusobacteriales;f__Fusobacteriaceae	0	0	0	0	0	0	0	0	0	0	0	0	0	0	0	0	0	0	0	0	0	0.0013302	0.000259575	0		6.62407e-05	2.16313e-05	0.00011085
k__Bacteria;p__TM7;c__TM7-3;o__;f__	7.33501e-05	0	0.00115315	0.00084885	0	0.000150486	0.000138824	0	0.000179011	0	0	0	0	8.17356e-05	0.000267085	0.00029725	0	0	0	0	7.5662e-05	0	0	0.000194632		0.000144168	0.000157256	0.000131079
k__Bacteria;p__Cyanobacteria;c__Chloroplast;o__Streptophyta;f__	7.33501e-05	0	0	0	0	0.00047027	0.000867649	0.00150209	0	0	0	0	0	0.000105089	0.000124639	0	0	0	0	0	7.5662e-05	0	0.000115367	0		0.000138921	0.000104722	0.00017312
k__Bacteria;p__Proteobacteria;c__Betaproteobacteria;o__Burkholderiales;f__Comamonadaceae	0	0.000855003	0	0.000162546	0.000171266	0.000300973	0	0.000333797	0	0	0	0	0	0	0	0	0	0	0	0.000125288	0	0.00136475	0	0		0.000138068	1.42722e-05	0.000261863
k__Bacteria;p__Actinobacteria;c__Actinobacteria;o__Actinomycetales;f__Micrococcaceae	0	0	0.000334784	0	0	5.64323e-05	0	0	0	0	0	0	0	3.50295e-05	0.000124639	0.000206782	7.10702e-05	0.000263125	0	0	0	0.000397333	0	0		6.20498e-05	4.42078e-05	7.98918e-05
k__Bacteria;p__Actinobacteria;c__Actinobacteria;o__Actinomycetales;__	0	0	0	0	0	0	0	0	0.000104423	0.000975532	0	0	0	0	0.000391724	0.000271402	0	0.000183043	0	0	0	0	0	0		8.02552e-05	4.13456e-05	0.000119165
k__Bacteria;p__Firmicutes;c__Bacilli;o__Bacillales;f__Planococcaceae	0	0	0	0	0	0	0	0	0.000179011	0	0	0	0	0	0	0	0	0.00109826	0	0	0	0.00101924	0	0		9.56882e-05	1.49176e-05	0.000176459
k__Bacteria;p__Proteobacteria;c__Gammaproteobacteria;__;__	0	0	0	0	0	0	0	0	0	0.00195106	0	0	0	0	0	0	0	0.000194484	0	0	0	0	2.88417e-05	0		9.05996e-05	2.40348e-06	0.000178796
k__Bacteria;p__Proteobacteria;c__Gammaproteobacteria;o__Pseudomonadales;f__Moraxellaceae	0.000110025	0	0	0	0	0	0	0	0	0.00145334	0	0	0	0	0	0	4.26421e-05	0.000125842	0.000206217	0	0	0	0	7.07752e-05		8.37019e-05	2.99071e-05	0.000137497
k__Bacteria;p__Proteobacteria;c__Gammaproteobacteria;o__Pseudomonadales;f__Pseudomonadaceae	0	0	0	0	0	0	8.67649e-05	0.00012981	0	0	0.00133026	0	0	0	0	0	0	0.000263125	0	0	0	0	0	0.00014155		8.13127e-05	0.000118085	4.45404e-05
k__Bacteria;p__Actinobacteria;c__Actinobacteria;o__Actinomycetales;f__Corynebacteriaceae	0	0	0	0	0	0	0	0	0.000104423	0.000756535	0	0	0	0	0	0	0	9.15217e-05	0	0	0	0.000811941	0	0		7.35175e-05	8.70192e-06	0.000138333
k__Bacteria;p__Tenericutes;c__Mollicutes;o__Acholeplasmatales;f__	0	0	0	0	0	0	0	0	0	0	0	0	0	0	0	0	0	0	0	0	0.00110971	0	0.000547993	0		6.90709e-05	0.000138142	0
k__Bacteria;p__Firmicutes;c__Bacilli;o__Lactobacillales;f__Aerococcaceae	0	0	0.000743965	0	0	9.40539e-05	0	0	0	0	0	0	0	0	0.000160251	0	0	0	0.000206217	0	0	0	0	0		5.01869e-05	9.25361e-05	7.83783e-06
k__Bacteria;p__Firmicutes;c__Clostridia;o__Clostridiales;f__Peptococcaceae	0	0	0	0	0	0	0	0	0	0	0	0	0	0	0	0	0	0	0	0	0	0	0	0		0	0	0
k__Bacteria;p__Tenericutes;c__Mollicutes;o__Anaeroplasmatales;f__Anaeroplasmataceae	0	0	0	0	0.00072788	0	0	0	0	0	0	0	0	0	0	0	0	0	0	0	0	0	0.000158629	0		3.69379e-05	7.38758e-05	0
k__Bacteria;p__[Thermi];c__Deinococci;o__Thermales;f__Thermaceae	0	0	0	0	0	0	0	0	0	0	0.000860754	0	0	0	0	0	0	0	0	0	0	0	0	0		3.58647e-05	7.17295e-05	0
k__Bacteria;p__Firmicutes;c__Bacilli;__;__	0	0	0	3.61213e-05	0	0	0	0	0	0	0	0	0	0	0.000712225	0	0	0	0	0	0	0	0	0		3.11811e-05	5.93521e-05	3.01011e-06
k__Bacteria;p__Proteobacteria;c__Alphaproteobacteria;o__Sphingomonadales;f__Sphingomonadaceae	0	0	0	0	0	0	0	0	0	0	0	0	0	0	0	0	0	0	0	0	0	0.000500985	0	0		2.08744e-05	0	4.17487e-05
k__Bacteria;p__TM7;c__TM7-3;o__CW040;f__	0	0	0	0	0	0	0	0	0	0.000437994	0	0	0	0	0	0	0	0	0	0	0	0	0	0		1.82497e-05	0	3.64995e-05
k__Bacteria;p__Tenericutes;c__Mollicutes;__;__	0.0002934	9.29351e-05	0	0	0	0	0	0	0	0	0	0	0	0	0	0	0	0	0	0	0	0	0	0		1.60973e-05	2.445e-05	7.74459e-06
k__Bacteria;p__Proteobacteria;c__Alphaproteobacteria;o__Rickettsiales;f__mitochondria	0	0	0	0	0	0	0.000190883	0.000166898	0	0	0	0	0	0	0	0	0	0	0	0	0	0	0	0		1.49076e-05	1.59069e-05	1.39082e-05
k__Bacteria;p__Proteobacteria;c__Alphaproteobacteria;o__Rhizobiales;f__Bradyrhizobiaceae	0	0	0	0	0	0	0.00034706	0	0	0	0	0	0	0	0	0	0	0	0	0	0	0	0	0		1.44608e-05	2.89216e-05	0
k__Bacteria;p__Proteobacteria;c__Deltaproteobacteria;o__Desulfovibrionales;__	0	9.29351e-05	0	0	0	0	0	0	0	0	0	0	0	0	0	6.46195e-05	0	5.7201e-05	0	0	0.000126103	0	0	0		1.42025e-05	1.05086e-05	1.78963e-05
k__Bacteria;p__Firmicutes;c__Bacilli;o__Lactobacillales;f__Leuconostocaceae	0	0	0	0	0	0	0	0	0.000164093	0	0	0	0	0	0	0	7.10702e-05	0	0	0	0	0	0	0		9.79848e-06	1.9597e-05	0
k__Bacteria;p__Proteobacteria;c__Alphaproteobacteria;o__Caulobacterales;f__Caulobacteraceae	0	0	0	0	0	0	0	0	0	0	0	0	0	0	0	0	0	0.000240244	0	0	0	0	0	0		1.00102e-05	0	2.00204e-05
k__Bacteria;p__Bacteroidetes;c__Bacteroidia;o__Bacteroidales;f__Marinilabiaceae	0	0	0	0	0	7.52431e-05	0	0	0	0	0	0	0	0	0	0	0	0	0	0	0	0	0	0		3.13513e-06	0	6.27026e-06
k__Bacteria;p__Proteobacteria;__;__;__	0	0	0	0	0	0	0	0	0	0	0	0	0	0	0	0	0	0	0	0	0	0	0	0		0	0	0
Unassigned;__;__;__;__	0	0	0	0	0	0	0	0	0	0	0	0	0	7.00591e-05	0	0	0	0	0	0	0	3.45507e-05	0	0		4.35874e-06	0	8.71748e-06
k__Bacteria;p__Tenericutes;c__Mollicutes;o__RF39;f__	0	0	0	0	0	0	0	0	0	0	0	0	0	0	0	9.04673e-05	0	0	0	0	0	0	0	0		3.76947e-06	0	7.53894e-06
k__Bacteria;p__Proteobacteria;c__Alphaproteobacteria;o__Rhodobacterales;f__Rhodobacteraceae	0	0	0	0	0	0	0	0	0	0	0	0	0	0	0	0	0	0	0	0	5.04414e-05	0	0	0		2.10172e-06	4.20345e-06	0
k__Bacteria;p__TM7;c__TM7-3;o__CW040;f__F16	0	0	0	0	0	0	0	0	0	0	0	0	0	0	0	0	0	0	0	0	0	0	4.32626e-05	0		1.80261e-06	3.60521e-06	0
k__Bacteria;p__Lentisphaerae;c__[Lentisphaeria];o__Victivallales;f__Victivallaceae	0	0	0	0	0	0	0	0	0	0	0	0	0	3.50295e-05	0	0	0	0	0	0	0	0	0	0		1.45956e-06	0	2.91913e-06
TOTAL	1	1	1	1	1	1	1	1	1	1	1	1	1	1	1	1	1	1	1	1	1	1	1	1		1	1	1

## Sheet: genera
index	!A	1B	2A	2B	3A	3B	4A	4B	5A	5B	6A	6B	7A	7B	8A	8B	9A	9B	10A	10B	11A	11B	12A	12B		MEAN	MEAN pre-treatment	MEAN post-treatment
	pre	post	pre	post	pre	post	pre	post	pre	post	pre	post	pre	post	pre	post	pre	post	pre	post	pre	post	pre	post			pre	post
k__Bacteria;p__Bacteroidetes;c__Bacteroidia;o__Bacteroidales;f__Bacteroidaceae;g__Bacteroides	0.170246	0.140706	0.0367519	0.445484	0.178759	0.361129	0.0435213	0.262216	0.0160215	0.00199088	0	0.16656	0.0110393	0.0647813	0.0412913	0.106415	0.181513	0.217044	0.336934	0.422361	0.0374275	0.200083	0.0874481	0.197622		0.155306	0.0950793	0.215533
k__Bacteria;p__Firmicutes;c__Clostridia;o__Clostridiales;f__;g__	0.179194	0.150035	0.0407693	0.00973469	0.0110252	0.0401422	0.0235133	0.0145016	0.23073	0.307631	0.29023	0.280385	0.0658152	0.0668247	0.27588	0.183132	0.0953477	0.0512407	0.0181214	0.0218471	0.145195	0.0224579	0.14105	0.0282393		0.11221	0.126406	0.0980142
k__Bacteria;p__Firmicutes;c__Clostridia;o__Clostridiales;f__Ruminococcaceae;__	0.133295	0.0642339	0.0832868	0.0286442	0.0920126	0.0451271	0.125288	0.148039	0.160886	0.148142	0.118549	0.0904705	0.0902948	0.0941711	0.0990171	0.186363	0.216565	0.19509	0.0350312	0.0388392	0.0396974	0.0223197	0.060582	0.0238689		0.0974922	0.104542	0.0904423
k__Bacteria;p__Proteobacteria;c__Gammaproteobacteria;o__Enterobacteriales;f__Enterobacteriaceae;__	0.0448352	0.441242	0.0682216	0.0729108	0.475306	0.00722334	0.579589	0.301196	0.0016111	0.00083617	0.0126766	0.00144558	9.90075e-05	0	0.000124639	0.000788358	0.000170568	0.000915217	0.000412435	0.000125288	0.102472	0.0888125	0.0350859	0.04611		0.095092	0.11005	0.0801338
k__Bacteria;p__Firmicutes;c__Clostridia;o__Clostridiales;f__Lachnospiraceae;g__Ruminococcus	0.0924028	0.0118281	0.361939	0.0964077	0.00914132	0.0283102	0.0222986	0.0108669	0.114194	0.0589301	0.0706992	0.043386	0.13215	0.0967049	0.0976105	0.0332791	0.0684832	0.0657126	0.0795226	0.0702238	0.067087	0.0483882	0.0599619	0.0823115		0.07591	0.0979575	0.0538624
k__Bacteria;p__Firmicutes;c__Clostridia;o__Clostridiales;f__Lachnospiraceae;__	0.0276897	0.0033768	0.126772	0.0506421	0.0523003	0.0267489	0.037656	0.0221604	0.0519878	0.0485775	0.0321609	0.0314835	0.0680676	0.0847832	0.0905773	0.0482966	0.0491521	0.0268273	0.0480229	0.0345638	0.0870366	0.0242027	0.027962	0.0274254		0.0470197	0.0582821	0.0357573
k__Bacteria;p__Firmicutes;c__Clostridia;o__Clostridiales;__;__	0.0580749	0.00287308	0.0611167	0.0236414	0.0025904	0.00957469	0.00640325	0.00487714	0.0328485	0.0161062	0.0255879	0.00959336	0.0906413	0.0743677	0.0791282	0.048736	0.028357	0.0142774	0.0301077	0.0130926	0.138335	0.0562312	0.110334	0.0306633		0.040315	0.0552938	0.0253362
k__Bacteria;p__Firmicutes;c__Clostridia;o__Clostridiales;f__Ruminococcaceae;g__	0.0208864	0.0245704	0.0114199	0.0271271	0.0297146	0.125487	0.0152533	0.0180992	0.020989	0.0359553	0.159592	0.0377539	0.0461375	0.0338035	0.0435704	0.0138932	0.071923	0.0789374	0.0130948	0.0116674	0.0443632	0.00647825	0.0245731	0.00812145		0.0384754	0.0417931	0.0351578
k__Bacteria;p__Bacteroidetes;c__Bacteroidia;o__Bacteroidales;f__Rikenellaceae;g__Alistipes	0.00900372	0.0129475	0.00386862	0.0896531	0.0115819	0.040556	0.00286324	0.0250719	0.00832401	0	0	0.101153	0.00430682	0.0125289	0.00924112	0.04009	0.00986454	0.03511	0.132392	0.0399511	0.0358638	0.053018	0.0371914	0.106676		0.034219	0.0220417	0.0463963
k__Bacteria;p__Actinobacteria;c__Actinobacteria;o__Bifidobacteriales;f__Bifidobacteriaceae;g__Bifidobacterium	0.0183559	0.00292905	0.0153629	0.00171576	0.00226927	0.00690356	0.00131883	0.000407974	0.0284777	0.0122439	0.00176063	0.00148312	0.291552	0.0694753	0.0538086	0.0162066	0.00251588	0.000972418	0.00226839	0.00101796	0.000680958	0.0276578	0.00855157	0.0480563		0.0256664	0.0355769	0.0157558
k__Bacteria;p__Verrucomicrobia;c__Verrucomicrobiae;o__Verrucomicrobiales;f__Verrucomicrobiaceae;g__Akkermansia	0.0132214	0.0389172	0.00100435	0	0.00224786	0.012133	0.00537942	0.00980992	0.00616096	0.00802325	0.00219101	0.0118838	0.000544541	0.00512599	0.034169	0.106609	0.030219	0.0512636	0.041991	0.0048549	0.0402774	0	0.113045	0		0.0224613	0.0242043	0.0207184
k__Bacteria;p__Firmicutes;c__Clostridia;o__Clostridiales;f__Ruminococcaceae;g__Gemmiger	0.0120111	0.00171639	0.00111595	0	0.00355377	0.00127913	0.00338383	0.00617524	0.0221526	0.0430628	0.00864666	0.00482484	0.0112868	0.0299269	0	0	0.077168	0.0605988	0.00525855	0.00759557	0.000327869	0.0130083	0.000403784	0.127926		0.0183926	0.0121091	0.0246762
k__Bacteria;p__Firmicutes;c__Clostridia;o__Clostridiales;f__Lachnospiraceae;g__Clostridium	0.00540957	0.00100744	0.0332924	0.0200112	0.00361799	0.00541751	0.00360942	0.00330088	0.01629	0.016823	0.00774678	0.00814779	0.0251479	0.0382172	0.00984652	0.0101194	0.0159766	0.0183501	0.0264989	0.0239926	0.0112484	0.0335141	0.0111329	0.0153051		0.0151677	0.0141515	0.0161839
k__Bacteria;p__Firmicutes;c__Clostridia;o__Clostridiales;f__Lachnospiraceae;g__Dorea	0.0119377	0.000858193	0.0488041	0.0119742	0.00164843	0.00707285	0.00326236	0.000927214	0.0221079	0.00426049	0.0281701	0.00925543	0.0348011	0.00994839	0.000551975	5.16956e-05	0.00824414	0.00188763	0.018972	0.00336711	0.0149811	0.0565076	0.00341774	0.0447299		0.0144891	0.0164082	0.0125701
k__Bacteria;p__Firmicutes;c__Clostridia;o__Clostridiales;f__Ruminococcaceae;g__Faecalibacterium	0.00528121	0.00180967	0.00364543	0.00207697	0.0144934	0.00159892	0.0242421	0.0221419	0.0226896	0.0325907	0.00536015	0.0118462	0.020445	0.0408678	0.00354332	0.00115023	0.0055719	0.00777934	0.0172965	0.0462782	0.00575032	0.0166016	0.00111041	0.0128634		0.0136264	0.0107858	0.0164671
k__Bacteria;p__Bacteroidetes;c__Bacteroidia;o__Bacteroidales;f__Porphyromonadaceae;g__Macellibacteroides	0.00170539	0.00680957	0.00122754	0.00727844	0.0138297	0.0353266	0.00419942	0.0331015	0.00636981	0	0	0.0255886	0.003292	0.0252096	0.00110395	0.0106105	0	0	0.0437439	0.0497079	0.0052459	0.00811941	0.00516267	0.00573279		0.0122236	0.00715669	0.0172904
k__Bacteria;__;__;__;__;__	0.0146333	0.0221824	7.43965e-05	0.00144485	0.005716	0.0566205	0.00491089	0.00777005	0.0131573	0.0426049	0.0131461	0.0107198	0.0053464	0.0034796	0.0116627	0.0185846	0.00665217	0.0215877	0.00118575	0.000266237	0.0180328	0.00025913	0.00682107	0.000460039		0.0119716	0.0084449	0.0154983
k__Bacteria;p__Firmicutes;c__Bacilli;o__Lactobacillales;f__Streptococcaceae;g__Streptococcus	0.00227385	0.00261189	0.0459398	0.0105474	8.56329e-05	0.0029721	0.00156177	0.000593417	0.00404266	0.00111489	0.00598615	0.000450569	0.00611371	0.0121903	0.0192479	0.00887872	0.00685116	0.00609763	0.000206217	0.000595117	0.00660782	0.062053	0.000158629	0.0736239		0.0117002	0.00825628	0.0151441
k__Bacteria;p__Firmicutes;c__Clostridia;o__Clostridiales;f__Lachnospiraceae;g__Roseburia	0.062806	0.00229473	0.0112339	0.0137622	0.010276	0.00205038	0.0195742	0.0061567	0.0134407	0.0165243	0.0116202	0.00484362	0.00274746	0.0157983	0.00154909	0.00169303	0.00477592	0.00681836	0.011342	0.0310087	0.00189155	0.000881042	0.00516267	0		0.0107605	0.013035	0.00848595
k__Bacteria;p__Bacteroidetes;c__Bacteroidia;o__Bacteroidales;f__[Barnesiellaceae];g__Barnesiella	0.000513451	0.00261189	0.00100435	0.0116311	0.00612275	0.0282162	0.00104118	0.031822	0.000581786	0	0.00805978	0.0311643	0.00433158	0.00370145	0.00760301	0.00872364	0.00803093	0.0234867	0.0186627	0.01007	0.00254729	0	0.00571066	0		0.00898486	0.00535079	0.0126189
k__Bacteria;p__Firmicutes;c__Clostridia;o__Clostridiales;f__Ruminococcaceae;g__Ruminococcus	0.00284232	0.000522378	0.00643529	0.00028897	0.000235491	0.00370572	0.000416471	0.000203987	0.102842	0.0178383	0.00168238	0.00176473	0	0	0.00797692	0.0085427	0.00423578	0.00192195	0.00358303	0.00366467	0.00501892	0.000345507	0.0346101	0		0.00869489	0.0141565	0.00323324
k__Bacteria;p__Firmicutes;c__Erysipelotrichi;o__Erysipelotrichales;f__Erysipelotrichaceae;g__	0.0143399	0.000839537	0.000148793	0	0.00205519	0.00293448	0.00126677	0	0	0	0.00547752	0	0.00633648	0.00674903	0.0281863	0.0232889	0	0.000789374	0.0105686	0.0132962	0.0271627	0.00746294	0.0354897	0.00957234		0.0081652	0.0109193	0.00541106
k__Bacteria;p__Firmicutes;c__Clostridia;o__Clostridiales;f__Clostridiaceae;g__Clostridium	0.000495113	0.000876849	0.00197151	0.00130037	0.000299715	0.000507891	6.94119e-05	0.000890125	0.00449019	0.0186745	0.0270746	0.0219652	0	0.00548796	0.00322282	0.0299447	0.0145694	0.00388967	0.00167552	0.00015661	0.0166709	0.001192	0.0320431	0		0.00781117	0.00854852	0.00707382
k__Bacteria;p__Firmicutes;c__Clostridia;o__Clostridiales;f__Ruminococcaceae;g__Clostridium	0.00221884	0.000895506	0.00115315	0.00135455	0.0135086	0.00601945	0.0129627	0.0116458	0.00460953	0.0101336	0.00410814	0.00647693	0.0288854	0.0115948	0.00988213	0.00890457	0.0124657	0.00809967	0.00185596	0.0039309	0.016797	0.000915593	0.00506172	0.00118548		0.0076944	0.00945907	0.00592974
k__Bacteria;p__Bacteroidetes;c__Bacteroidia;o__Bacteroidales;__;__	0.00183375	0.00152982	0	0.001192	0.00901287	0.00791934	0.00149236	0.0095503	0.000835385	0.00527584	0	0.00518154	0	0.00558137	0.000623197	0.00430366	0.00198996	0.0103419	0.0270145	0.0306015	0.00131148	0.026103	0.00693643	0.0187554		0.00739107	0.00425416	0.010528
k__Bacteria;p__Firmicutes;c__Clostridia;o__Clostridiales;f__Veillonellaceae;g__Succinispira	0.00168705	0.0169027	0	0.0214741	0.00370362	0.00726096	0.00400854	0.00291145	0	0	0	0.00910525	0.00371278	0.0503024	0.00108614	0.00183519	0	0.000114402	0.00590297	0.0181511	0.00214376	0.00843036	0.00302838	0.00771449		0.00706148	0.0021061	0.0120169
k__Bacteria;p__Firmicutes;c__Clostridia;o__Clostridiales;f__Lachnospiraceae;g__Lactonifactor	0.0194011	0	0.00197151	0.000415395	0.000513798	0.00545513	0.000746178	0	0.0018647	0.00211033	0.00395164	0.0032103	0.00284646	0.00426193	0.00106834	0.000710815	0.000469063	0.00101818	0.00231995	0.0107121	0.00287516	0.0792765	0.000418205	0.00272484		0.0061809	0.00320384	0.00915796
k__Bacteria;p__Firmicutes;c__Clostridia;o__Clostridiales;f__Lachnospiraceae;g__Coprococcus	0.0180991	0.00182832	0.00185991	0	0.0144077	0.0010534	0.0243115	0.00806676	0.00633997	0.00678891	0.00422552	0.00581985	0.00603945	0.00511431	0.00267085	0.000684967	0.00105184	0.00151011	0.000721761	0.00140949	0.00221942	0.0126283	0.000937356	0.010457		0.00576025	0.00690704	0.00461345
k__Bacteria;p__Firmicutes;__;__;__;__	0.00773843	0.000970131	0.0020459	0.000921093	0.000342532	0.00524821	0.000694119	0	0.00474379	0.00963587	0.0298134	0.0127849	0.00210391	0.000840709	0.0126064	0.00774142	0.00289966	0.00223084	0.00115997	0.000266237	0.00668348	0.0187437	0.00353311	0.0017163		0.00564434	0.00619706	0.00509162
k__Bacteria;p__Bacteroidetes;c__Bacteroidia;o__Bacteroidales;f__Prevotellaceae;g__Prevotella	0.00157703	0.00492528	0	0	0.00244054	0.0101954	0.00128412	0.00152063	0.00510181	0.00979514	0	0.00602636	0.00185639	0.0814087	0	0.000219706	0.000312709	0.0035579	0	0	5.04414e-05	0	0	0		0.00542801	0.00105192	0.00980409
k__Bacteria;p__;c__;o__;f__;g__	0.000110025	0.000671629	7.43965e-05	0	4.28165e-05	3.76216e-05	0	0.0020955	0.00119341	0.00404149	0	5.63211e-05	0.00309398	0.000899092	0.0012642	0.000710815	0.00206104	0.00187619	0.000618652	0	0.0501387	0	0.049204	0		0.00492458	0.00898343	0.000865722
k__Bacteria;p__Firmicutes;c__Clostridia;o__Clostridiales;f__Ruminococcaceae;g__Butyricicoccus	0.000256725	0	0.00349663	0.00274522	0.00248336	0	0.00354001	0.000315253	0.000790632	0.0029266	0.00813803	0.00287238	0.00499988	0.0131127	0.00121078	0.000387717	0.000383779	0	0.00198484	0.00427545	0.000403531	0.0264831	0.000158629	0.0133057		0.00392796	0.00232057	0.00553535
k__Bacteria;p__Bacteroidetes;c__Bacteroidia;o__Bacteroidales;f__Rikenellaceae;__	0.000238388	0	0	0	0.00325405	0.0715562	0	0	0.0126203	0.000875988	0	0	0	0	0	0	0	0.000388967	0	0	0	0	0	0		0.00370558	0.00134273	0.00606843
k__Bacteria;p__Firmicutes;c__Clostridia;o__Clostridiales;f__Peptostreptococcaceae;g__Clostridium	0.00445602	0.00249995	0.00193431	0.000704365	0.00164843	0.00274637	0.00293265	0	0.00981577	0.00420076	0.00966391	0.00767844	0.00891067	0.000467061	0.00115737	0.00116315	0.0185635	0.0056629	0	0.000219254	0	0.000984694	0.00139882	0		0.00361702	0.00504012	0.00219391
k__Bacteria;p__Firmicutes;c__Clostridia;o__Clostridiales;f__Ruminococcaceae;g__Papillibacter	0.000880201	0.000764911	0	0.000198667	0.00143435	0.000978161	0.00333177	0.00179879	0.0022078	0.00276733	0	0.000375474	0.00039603	0.000794003	0.00468288	0.00650072	0.00855685	0.000869456	0.00577409	0.000736066	0.0109458	0	0.0152717	0		0.00288604	0.00445679	0.0013153
k__Bacteria;p__Proteobacteria;c__Deltaproteobacteria;o__Desulfovibrionales;f__Desulfovibrionaceae;g__Desulfovibrio	0.00377753	0.00328352	0	0	0.000342532	0.00374335	0.000329707	0.00174316	0.00107407	0	0	0.000281606	0.000519789	0.00350295	0.00464727	0.011722	0.0014214	0.00284861	0.000231995	0	0.0117024	0.0100888	0.00475888	0.00249482		0.00285477	0.00240046	0.00330907
k__Bacteria;p__Firmicutes;c__Erysipelotrichi;o__Erysipelotrichales;f__Erysipelotrichaceae;g__[Eubacterium]	0	0	0	0	0	0	0.00017353	0	0.00833893	0.00808298	0.0105638	0.000713401	0	0	0.00607172	0.00519541	0	0.000125842	0.00224261	0.00346107	0	0.0107107	0	0.0120495		0.00282206	0.00228255	0.00336157
k__Bacteria;p__Proteobacteria;c__Alphaproteobacteria;o__RF32;f__;g__	0.000880201	0	0	0.00370243	0	0	0	0	0	0	0	0	0	0.0038299	7.12225e-05	0.000116315	0	0.000194484	0.0179409	0.0240239	0.00363178	0.000397333	0.00291301	0.00389263		0.00256642	0.00211976	0.00301309
k__Bacteria;p__Firmicutes;c__Clostridia;o__Clostridiales;f__Ruminococcaceae;g__Subdoligranulum	0.00392423	0.000727598	0.00130194	0.000776608	0.000792105	0.00124151	0.00118	0.000593417	0.000522115	0.000975532	0.00504715	0.00197124	0.0006683	0.000221854	0.00108614	0.00491108	0.0026296	0.0116347	0.0056452	0.000548134	0.00156368	0.000898317	0.00226407	0.00150397		0.00219285	0.00221871	0.002167
k__Bacteria;p__Bacteroidetes;c__Bacteroidia;o__Bacteroidales;f__;g__	0.0019071	0.0141415	0	0	0.00434587	0	0.000399118	0.00257765	0	0	0	0	0.00985124	0.014222	0	0	0	0	0	0	0	0	0	0		0.00197685	0.00137528	0.00257843
k__Bacteria;p__Firmicutes;c__Clostridia;o__Clostridiales;f__Ruminococcaceae;g__Sporobacter	0.000458438	0.000914162	0	0.00135455	0.00398193	0.000526702	0.00192618	0.00328234	0.00173044	0.00350395	0	0.00260954	0.000321774	0.000525443	0.0015847	0.00295957	0.00336873	0.00510233	0.0023715	0.000986641	0.00645649	0	0.00199008	0.0011501		0.00196273	0.00201586	0.00190961
k__Bacteria;p__Proteobacteria;c__Betaproteobacteria;o__Burkholderiales;__;__	0.0002934	0.000578347	0.000557973	0.0206794	0.000342532	0	0.000121471	0.00126101	0	0	0	0.00322908	0	0.000163471	0	6.46195e-05	9.94982e-05	0.000228804	0.000103109	0.000140949	0	0.0147704	7.21043e-05	0.00100855		0.00182145	0.000132507	0.00351039
k__Bacteria;p__Firmicutes;c__Clostridia;o__Clostridiales;f__Peptostreptococcaceae;g__[Clostridium]	0.0020538	0	0.000595172	0	0	0.0031414	0	0	0.00281942	0.000875988	0.0178411	0.00426163	0	0.000151795	0	0	0.00690802	0	0	0	0	0	0	0		0.00161035	0.00251812	0.000702568
k__Bacteria;p__Bacteroidetes;c__Bacteroidia;o__Bacteroidales;f__[Paraprevotellaceae];g__Paraprevotella	0.0002934	0.00180967	0	0	0	0	0	0	0	0	0	0	0	0	0	7.75434e-05	0	0	0.0155952	0.0194196	0	0	0	0		0.00154981	0.00132405	0.00177557
k__Bacteria;p__Proteobacteria;c__Deltaproteobacteria;o__Desulfovibrionales;f__Desulfovibrionaceae;g__Bilophila	0.00036675	0.000503722	0.000334784	0.00373855	0.000192674	0	0.000104118	0.0050255	0	0	0	0.000544437	0	0.000910768	0.000480752	0.000646195	0	0	0.00268083	0.00826899	0.000958386	0.00459524	0.000187471	0.00536122		0.00145418	0.000442147	0.00246622
k__Bacteria;p__Proteobacteria;c__Betaproteobacteria;o__Burkholderiales;f__Oxalobacteraceae;__	0	0	0	0	0	0.000188108	0.00157912	0	0	0.000617173	0.0107203	0.000525664	0	0.00166974	0.000124639	0.000336022	0	0.000251685	0.000567098	0.0158332	7.5662e-05	0	0.000576834	0		0.00137772	0.00113697	0.00161847
k__Bacteria;p__Cyanobacteria;c__4C0d-2;o__YS2;f__;g__	0.00265894	0	0	0.00467771	0	0	0	0	0	0	0	0	0	0	0.00167373	0.00312758	0	0	0	0	0.00118537	0.00564903	0.0020766	0.011501		0.00135625	0.000632887	0.00207961
k__Archaea;p__Euryarchaeota;c__Methanobacteria;o__Methanobacteriales;f__Methanobacteriaceae;g__Methanobrevibacter	0	0	0	0	0.000513798	0	0.00175265	0.000574873	0.0133363	0.00129407	0	7.50948e-05	0	0	0	0	0.0046622	0.00224228	0	0.000125288	0.00194199	0	0.00467236	0		0.00129962	0.00223994	0.000359301
k__Bacteria;p__Firmicutes;c__Bacilli;o__Lactobacillales;__;__	0	0.000690286	0.000520775	0.000198667	0	0.000884107	0.00017353	0	0.00037294	0	0	0	0	0	0.00176276	0.00131824	0.00014214	0.000308886	0	0	0.00237074	0.00167571	0.0191365	5.30814e-05		0.00123368	0.00203995	0.000427414
k__Bacteria;p__Bacteroidetes;c__Bacteroidia;o__Bacteroidales;f__Porphyromonadaceae;g__Parabacteroides	0.0101223	0.000223876	0	0.000993336	0.000149858	0.00252064	0	0	0	0	0	0	0	0	0.000302696	0.000193859	0.00170568	0.00391255	0	0.000140949	0.00433796	0	0.00271112	0		0.00113812	0.0016108	0.000665435
k__Bacteria;p__Firmicutes;c__Clostridia;o__Clostridiales;f__[Tissierellaceae];g__1-68	0	0	0	0	0.000128449	0.000940539	0	0	0.000730961	0.0235919	0	0	0	0	0	0.000103391	0.000312709	3.43206e-05	0	0	0	0	0	0		0.00107676	9.76766e-05	0.00205585
k__Bacteria;p__Firmicutes;c__Clostridia;o__Clostridiales;f__Lachnospiraceae;g__Defluviitalea	0.000201713	9.32818e-05	0.00104155	0.00084885	0.000278307	0.000695999	0.000485883	9.27214e-05	0.000179011	0.000955623	0.00782503	0.0003567	0.000198015	0.000665561	0.000730031	0.000865902	0.000156354	5.7201e-05	0.0012373	0.000626439	0.00224464	0.0014684	0.000937356	0.00173399		0.000998995	0.00129293	0.000705056
k__Bacteria;p__Proteobacteria;c__Gammaproteobacteria;o__Pasteurellales;f__Pasteurellaceae;__	0	0	0	0	0.000107041	0	5.20589e-05	0	0	0	0.0199538	0.00345436	0	0.000210177	0	0	0	0	0	7.83049e-05	0	0	0	0		0.000993991	0.00167608	0.000311904
k__Bacteria;p__Actinobacteria;c__Coriobacteriia;o__Coriobacteriales;f__Coriobacteriaceae;g__Enterococcus	0.0071333	0.000466409	0.00278987	0.000794668	0	0.000376216	0	0	0	0	0.00379514	0.000732174	0.000346526	0.00135448	0	0.000103391	0.0018194	0.00185331	0	0	0	0	0	0.000424651		0.00091623	0.00132369	0.000508775
k__Bacteria;p__Firmicutes;c__Bacilli;o__Lactobacillales;f__Lactobacillaceae;g__Lactobacillus	0	0.000242533	0	0	0.000149858	0.000225729	0	0	0	0	0	0	0	0.000467061	0.00138884	0	0.00680852	0.0110284	0	0	0	0	0	0		0.000846288	0.000695602	0.000996974
k__Bacteria;p__Firmicutes;c__Erysipelotrichi;o__Erysipelotrichales;f__Erysipelotrichaceae;g__Clostridium	7.33501e-05	0	0.00345944	0.000505698	0	0	0.000260295	0	0.000417692	0	0	0.00015019	0	0.000163471	0.00117517	0.00082713	0	0	0.00185596	0.00155044	0.00110971	0.00167571	0.00181703	0.00362723		0.000777854	0.000847387	0.000708322
k__Bacteria;p__Firmicutes;c__Bacilli;o__Bacillales;__;__	0	0	0	0	0	0.000827674	0.000138824	0.00025962	5.96703e-05	0.00155289	0	0	0	0	0	0.000142163	0.00143562	0.0133507	0	0	0.000807062	0	4.32626e-05	0		0.000775729	0.000207036	0.00134442
k__Bacteria;p__Firmicutes;c__Clostridia;o__Clostridiales;f__[Tissierellaceae];g__WAL_1855D	0	0	0	0	8.56329e-05	0.000639567	0	7.41771e-05	7.45879e-05	0.0141154	0	0	0	0	0	0.000245554	0.00200418	0.00129274	0	0	0	0	0	5.30814e-05		0.00077437	0.000180367	0.00136837
k__Bacteria;p__Firmicutes;c__Clostridia;__;__;__	0.00121028	0.000746255	0	0	0	0.000376216	0.000260295	0.000574873	0.000328187	0.00141353	0	3.75474e-05	0	0.000443708	0.00178056	0.00266232	0.000270067	0.000606331	0.00018044	0	0.00355612	0	0.00330238	0		0.000739546	0.00090736	0.000571732
k__Bacteria;p__Bacteroidetes;c__Bacteroidia;o__Bacteroidales;f__[Odoribacteraceae];g__Odoribacter	9.16876e-05	0.000149251	0	0.000505698	0.00192674	0.000940539	0.000381765	0.00580436	0	0	0	0.000769722	0	0.000700591	0.000178056	0.000930521	5.68561e-05	0.000411847	0.00185596	0.00103362	0	0.000466434	0.000230734	0.00127395		0.000737847	0.000393483	0.00108221
k__Bacteria;p__Actinobacteria;c__Coriobacteriia;o__Coriobacteriales;f__Coriobacteriaceae;g__Olsenella	0	0	0	0	0.00036394	0.000395026	0.000277648	0.000166898	0.00049228	0.00334468	0.00266051	0	0	0	0.00202984	0.0032439	0.00167726	0.00124698	0	0	0.000630517	0	0.000461467	0		0.000707956	0.000716122	0.000699791
k__Bacteria;p__Bacteroidetes;__;__;__;__	0	0.000279846	0	0	0.000792105	0.00295329	0.000295001	0.000964302	8.95055e-05	0.00834179	0	0	0	0	0.000213668	0.00144748	0	0	0.000103109	0	0	0	0.000201892	0		0.000653416	0.000141273	0.00116556
k__Bacteria;p__Firmicutes;c__Bacilli;o__Bacillales;f__Bacillaceae;__	0.000275063	0.000149251	0	0	0.000321124	0.000300973	0	0	0.00214813	0.00195106	0	0.00379229	0	9.34121e-05	7.12225e-05	0	0.00417893	0.00101818	0	0	0	0.00103652	0	0		0.000639006	0.000582872	0.000695141
k__Bacteria;p__Firmicutes;c__Erysipelotrichi;o__Erysipelotrichales;f__Erysipelotrichaceae;g__Catenibacterium	0	0	0	0	0	0	0	0	0.00884613	0.00461885	0	0	0	0	0	0	0	0	0	0	0	0	0	0		0.00056104	0.000737177	0.000384904
k__Bacteria;p__Firmicutes;c__Clostridia;o__Clostridiales;f__Veillonellaceae;g__Anaerosinus	0	0	0	0	0.000256899	0	0	0	0	0	0.00191713	0.00841062	0	0	0	3.87717e-05	0	0.000148723	0.000902201	0.000657761	0	0.000656463	0.000129788	0.000336182		0.000560606	0.000267168	0.000854043
k__Bacteria;p__Firmicutes;c__Bacilli;o__Bacillales;f__Bacillaceae;g__Bacillus	0	0	0.000557973	0	0	0.000432648	0	0	0.000104423	0	0.0114245	0	0	0	0	0	0	0	0	9.39658e-05	0.000100883	0.000103652	0	0.000123857		0.000539248	0.00101565	6.28435e-05
k__Bacteria;p__Firmicutes;c__Erysipelotrichi;o__Erysipelotrichales;f__Erysipelotrichaceae;g__Anaerorhabdus	9.16876e-05	0	0.00249228	0.00187831	0	0	0	0	0	0	0	0	0	0	0	0	0.000113712	0.000114402	0	0	0.000277427	0.00492347	0.00298512	0		0.000536517	0.000496686	0.000576348
k__Bacteria;p__Firmicutes;c__Clostridia;o__Clostridiales;f__Symbiobacteriaceae;g__Caldinitratiruptor	0	0	0	0	0	0	0	0	0.000149176	0	0	0	0	0	0.00931235	0.00140871	0	0	0	0	0	0	0	0		0.000452926	0.00078846	0.000117392
k__Bacteria;p__Bacteroidetes;c__Bacteroidia;o__Bacteroidales;f__[Odoribacteraceae];g__Butyricimonas	0.000403425	0	0	0.000234788	0.000556614	0.000319783	0	0.00051924	0.000134258	0	0	0.000431795	0	0.000175148	0.00028489	0.00377378	0	0.000400407	0	0.00261538	0	0	0.00033168	0		0.000424216	0.000142572	0.00070586
k__Bacteria;p__Actinobacteria;c__Actinobacteria;o__Actinomycetales;f__Actinomycetaceae;g__Actinomyces	0	0	0.00282707	0.00111976	8.56329e-05	0	0	0	0.00140225	0.00193116	0	0.000262832	0.000321774	0.000105089	0.000819059	0	0.000341137	0	0	0	0	8.63767e-05	0	0.00014155		0.000393487	0.000483077	0.000303897
k__Bacteria;p__Firmicutes;c__Erysipelotrichi;o__Erysipelotrichales;f__Erysipelotrichaceae;g__Holdemania	0	0	0	0.000379274	0.000107041	0	0.000260295	0	0	0.00173207	0	0	0	0.000303589	0	2.58478e-05	0.000113712	0.000503369	0.00134041	0.000563795	0	0.00193484	0.000158629	0.00184015		0.000385959	0.000165008	0.000606911
k__Bacteria;p__Firmicutes;c__Erysipelotrichi;o__Erysipelotrichales;f__Erysipelotrichaceae;__	0	0	0	0	0	0	0	0	0.000611621	0.000716717	0	0	0	0	0.000427335	0.00109853	0.000596989	8.00815e-05	0.000154663	0	0.000983607	0.00174481	0.00183145	0.000477732		0.000363481	0.000383805	0.000343156
k__Bacteria;p__Firmicutes;c__Clostridia;o__Clostridiales;f__[Tissierellaceae];g__Peptoniphilus	0	0	0	0	0	0.000282162	0	0	0	0.00788389	0	0	0	0	0	0	0.000170568	6.86412e-05	0	0	0	0	0	0		0.000350219	1.4214e-05	0.000686225
k__Bacteria;p__Actinobacteria;c__Coriobacteriia;o__Coriobacteriales;f__Coriobacteriaceae;g__Collinsella	0.000201713	0	0.000669568	0.000234788	0	0	0	0	0	0.000816262	0.00129113	0	0.00381179	0	0	0	0	0	0	0	0	0	0.000562413	0		0.000316153	0.000544718	8.75875e-05
k__Bacteria;p__Proteobacteria;c__Gammaproteobacteria;o__Aeromonadales;f__Succinivibrionaceae;__	0	0	0	0	0	0	0	0	0	0	0	0	0	0	0	0	0	0	0	0	0	0.00328231	0	0.00424651		0.000313701	0	0.000627402
k__Bacteria;p__Bacteroidetes;c__Bacteroidia;o__Bacteroidales;f__S24-7;g__	0	0.00171639	0	0	0	0.000620756	0	0	0	0	0	0	0	0	0	0	0.000696488	0.00209356	0	0	0.000126103	0.000103652	0.00201892	0		0.000307328	0.000236793	0.000377863
k__Bacteria;p__Actinobacteria;c__Actinobacteria;o__Actinomycetales;f__Gordoniaceae;g__Millisia	0	0	0	0	0	0	0	0	0	0.00714727	0	0	0	0	0	0	0.000113712	0	0	0	0	0	0	0		0.000302541	9.47602e-06	0.000595605
k__Bacteria;p__Proteobacteria;c__Epsilonproteobacteria;o__Campylobacterales;f__Campylobacteraceae;g__Campylobacter	0	0	0	0	0	0.0010534	0	0.000111266	0.000134258	0.0027076	0	0	0	0	0.000106834	0.000697891	0.000255853	0.0012241	0	0	0	0.000846491	0	0.000106163		0.000301828	4.14121e-05	0.000562243
k__Bacteria;p__Actinobacteria;c__Actinobacteria;o__Actinomycetales;f__Propionibacteriaceae;g__Propionibacterium	0.000110025	0	0	0	8.56329e-05	0	0.000381765	0	0.000119341	0	0.00285614	3.75474e-05	0	0	0	0	0	0.00144147	0.000154663	0.00015661	0	0.00141658	5.76834e-05	0.000106163		0.000288484	0.000313771	0.000263197
k__Bacteria;p__Proteobacteria;c__Deltaproteobacteria;o__Desulfovibrionales;f__Desulfomicrobiaceae;g__Desulfomicrobium	0	0	0	0	0.000385348	0.000526702	0	0.00166898	0	0	0	0	0	0.000116765	0	0	0	0	0	0	0.00209332	0	0.00149977	0		0.00026212	0.000331536	0.000192704
k__Bacteria;p__Synergistetes;c__Synergistia;o__Synergistales;f__Synergistaceae;g__Synergistes	0	0	0	0	0	0	0	0	0	0	0	0	0	0	0	0	0	0	0	0	0.00128625	0	0.00474446	0		0.00025128	0.00050256	0
k__Bacteria;p__Firmicutes;c__Clostridia;o__Clostridiales;f__Eubacteriaceae;g__Pseudoramibacter_Eubacterium	0.0001467	0	0	0	0	0	0	0	0	0.000776444	0	9.38685e-05	0	0	0.00270646	0.00218414	0	0	0	0	0	0	0	0		0.00024615	0.000237763	0.000254538
k__Bacteria;p__Bacteroidetes;c__Flavobacteriia;o__Flavobacteriales;f__[Weeksellaceae];g__Elizabethkingia	0	0	0	0	0	0	0	0	0	0	0.00504715	0	0	0	0	0	0	0	0	0	0	0	0	0		0.000210298	0.000420595	0
k__Bacteria;p__Actinobacteria;c__Coriobacteriia;o__Coriobacteriales;f__Coriobacteriaceae;g__Eggerthella	0	0	0.000929956	0	0	0	0	0	0.000134258	0.000597265	0	0	0	0	0.000427335	0.000555728	0	0.000800815	0	0.000219254	0	0.000984694	0.000374942	0		0.000209344	0.000155541	0.000263146
k__Bacteria;p__Bacteroidetes;c__Bacteroidia;o__Bacteroidales;f__Porphyromonadaceae;__	0	0	0	0	0	0	0	0	0.000358022	0	0	0	0	0	0.000480752	0.00407103	0	0	0	0	0	0	0	0		0.000204575	6.98978e-05	0.000339252
k__Bacteria;p__Firmicutes;c__Clostridia;o__Clostridiales;f__Christensenellaceae;g__	0	0	0.000371982	0	0.000214082	0	0.00098912	0.00305981	5.96703e-05	0	0	0	0	0	0	0	0	0	0	0	0	0	0	0		0.000195611	0.000136238	0.000254984
k__Bacteria;p__Firmicutes;c__Clostridia;o__Clostridiales;f__Lachnospiraceae;g__Butyrivibrio	0	0	0	0	0	0	0	0	0.0013575	0	0	0.000525664	0	0	0	0	0	0	0	0	0.00239596	0	0.000201892	0		0.000186709	0.000329613	4.38053e-05
k__Bacteria;p__Actinobacteria;c__Coriobacteriia;o__Coriobacteriales;f__Coriobacteriaceae;__	0	0	0	0	0	0	0	0	0.000656374	0	0.000547752	0	0	0	0	0.000930521	0	0	0	0.00015661	0.000580076	0.000552811	0.000634518	0		0.000169111	0.00020156	0.000136662
k__Bacteria;p__Firmicutes;c__Bacilli;o__Lactobacillales;f__Lactobacillaceae;g__Pediococcus	0	0	0	0	0	0	0	0	8.95055e-05	0	0	0	0	0.000280236	0.00151348	0.00076251	0.00140719	0	0	0	0	0	0	0		0.000168872	0.000250848	8.68956e-05
k__Bacteria;p__Proteobacteria;c__Betaproteobacteria;o__Burkholderiales;f__Oxalobacteraceae;g__Herbaspirillum	0	0.00020522	0	0	0.000256899	0.000978161	0.000364413	0.000945758	0.000134258	0	0	0	0	0	0	0	0.000312709	0.000411847	0	9.39658e-05	0	0	0.000230734	0		0.000163915	0.000108251	0.000219579
k__Bacteria;p__TM7;c__TM7-3;o__;f__;g__	7.33501e-05	0	0.00115315	0.00084885	0	0.000150486	0.000138824	0	0.000179011	0	0	0	0	8.17356e-05	0.000267085	0.00029725	0	0	0	0	7.5662e-05	0	0	0.000194632		0.000144168	0.000157256	0.000131079
k__Bacteria;p__Actinobacteria;c__Coriobacteriia;o__Coriobacteriales;f__Coriobacteriaceae;g__Slackia	0	0	0	0	0	0.000790053	0	0	0	0	0	0	0	0	0.00069442	0.000969293	0	0	0	0	0.000277427	0.00025913	0.000158629	0.000300794		0.000143739	9.42064e-05	0.000193273
k__Bacteria;p__Cyanobacteria;c__Chloroplast;o__Streptophyta;f__;g__	7.33501e-05	0	0	0	0	0.00047027	0.000867649	0.00150209	0	0	0	0	0	0.000105089	0.000124639	0	0	0	0	0	7.5662e-05	0	0.000115367	0		0.000138921	0.000104722	0.00017312
k__Bacteria;p__Firmicutes;c__Erysipelotrichi;o__Erysipelotrichales;f__Erysipelotrichaceae;g__cc_115	0	0	0	0	0	0	0	0	0.00102931	0	0	0	0.000618797	0.000198501	0	0	0.000198996	0.000972418	0	0	0.000151324	0	0.000129788	0		0.000137464	0.000177351	9.75765e-05
k__Bacteria;p__Synergistetes;c__Synergistia;o__Synergistales;f__Synergistaceae;g__Cloacibacillus	0.00130196	0.000149251	0	0	0.000321124	0	0.000242942	0.000222531	0	0	0	0	0	0	0.000373918	0.000684967	0	0	0	0	0	0	0	0		0.000137362	0.000186662	8.80624e-05
k__Bacteria;p__Proteobacteria;c__Betaproteobacteria;__;__;__	0	0	0	0.000433456	0	0.000432648	0	0	0	0	0	0.000788495	0	8.17356e-05	0	0	7.10702e-05	0.00146435	0	0	0	0	0	0		0.000136323	5.92251e-06	0.000266723
k__Bacteria;p__Actinobacteria;c__Coriobacteriia;o__Coriobacteriales;f__Coriobacteriaceae;g__Paraeggerthella	0	0	0	0	0	0	0	0	0.000313269	0	0	0	0	0.000280236	0	0	0	0.000755054	0	0	0	0.000621912	0.00119693	0		0.000131975	0.00012585	0.0001381
k__Bacteria;p__Bacteroidetes;c__Bacteroidia;o__Bacteroidales;f__[Paraprevotellaceae];g__	0.000825188	0.00186564	0	0	0	0	5.20589e-05	0	0	0	0	0	0	0	0	0	0	0	0	0	0	0	0	0		0.000114287	7.31039e-05	0.00015547
k__Bacteria;p__Proteobacteria;c__Betaproteobacteria;o__Burkholderiales;f__Comamonadaceae;g__Limnobacter	0	0.000578347	0	0.000162546	0	0.000300973	0	0.000333797	0	0	0	0	0	0	0	0	0	0	0	0	0	0.00136475	0	0		0.000114184	0	0.000228368
k__Bacteria;p__Firmicutes;c__Bacilli;o__Bacillales;f__Planococcaceae;g__Staphylococcus	0	0	0	0	0	0	0	0	0.000179011	0	0	0	0	0	0	0	0	0.00109826	0	0	0	0.00101924	0	0		9.56882e-05	1.49176e-05	0.000176459
k__Bacteria;p__Firmicutes;c__Clostridia;o__Clostridiales;f__[Tissierellaceae];g__ph2	0	0	0	0	0	0	0.000190883	0	0	0.00185152	0	0	0	0	0	0.000142163	0	0	0	0	0	0	0	0		9.10236e-05	1.59069e-05	0.00016614
k__Bacteria;p__Proteobacteria;c__Gammaproteobacteria;__;__;__	0	0	0	0	0	0	0	0	0	0.00195106	0	0	0	0	0	0	0	0.000194484	0	0	0	0	2.88417e-05	0		9.05996e-05	2.40348e-06	0.000178796
k__Bacteria;p__Firmicutes;c__Bacilli;o__Lactobacillales;f__Lactobacillaceae;__	0	0	0.00137633	0.000541819	0	0	0	0	0	0	0	0	0	0	0	0	0.000198996	0	0	0	0	0	0	0		8.82146e-05	0.000131278	4.51516e-05
k__Bacteria;p__Bacteroidetes;c__Bacteroidia;o__Bacteroidales;f__Rikenellaceae;g__human	0	0	0	0	0.000128449	0.00184346	0	0	0	0	0	0	0	0	0	0	0	0	0	0	0	0	0	0		8.21628e-05	1.07041e-05	0.000153621
k__Bacteria;p__Proteobacteria;c__Gammaproteobacteria;o__Pseudomonadales;f__Pseudomonadaceae;g__Pseudomonas	0	0	0	0	0	0	8.67649e-05	0.00012981	0	0	0.00133026	0	0	0	0	0	0	0.000263125	0	0	0	0	0	0.00014155		8.13127e-05	0.000118085	4.45404e-05
k__Bacteria;p__Actinobacteria;c__Actinobacteria;o__Actinomycetales;__;__	0	0	0	0	0	0	0	0	0.000104423	0.000975532	0	0	0	0	0.000391724	0.000271402	0	0.000183043	0	0	0	0	0	0		8.02552e-05	4.13456e-05	0.000119165
k__Bacteria;p__Firmicutes;c__Clostridia;o__Clostridiales;f__Ruminococcaceae;g__Bacteroides	0	0	0	0	0	0	0	0	0.000238681	0.000617173	0	0	0	0	0.000106834	0.000426489	0.000255853	0.000125842	0	0	7.5662e-05	0	0	0		7.69389e-05	5.64191e-05	9.74587e-05
k__Bacteria;p__Firmicutes;c__Erysipelotrichi;o__Erysipelotrichales;f__Erysipelotrichaceae;g__Coprobacillus	0.000201713	0	0	0	0	0	0	0	0	0	0	0	0	0	0	0	0	0.00159019	0	0	0	0	0	0		7.46626e-05	1.68094e-05	0.000132516
k__Bacteria;p__Proteobacteria;c__Gammaproteobacteria;o__Pseudomonadales;f__Moraxellaceae;g__Enhydrobacter	0	0	0	0	0	0	0	0	0	0.00145334	0	0	0	0	0	0	0	0.000125842	0.000206217	0	0	0	0	0		7.43918e-05	1.71848e-05	0.000131599
k__Bacteria;p__Actinobacteria;c__Actinobacteria;o__Actinomycetales;f__Corynebacteriaceae;g__Corynebacterium	0	0	0	0	0	0	0	0	0.000104423	0.000756535	0	0	0	0	0	0	0	9.15217e-05	0	0	0	0.000811941	0	0		7.35175e-05	8.70192e-06	0.000138333
k__Bacteria;p__Tenericutes;c__Mollicutes;o__Acholeplasmatales;f__;g__	0	0	0	0	0	0	0	0	0	0	0	0	0	0	0	0	0	0	0	0	0.00110971	0	0.000547993	0		6.90709e-05	0.000138142	0
k__Bacteria;p__Fusobacteria;c__Fusobacteriia;o__Fusobacteriales;f__Fusobacteriaceae;g__	0	0	0	0	0	0	0	0	0	0	0	0	0	0	0	0	0	0	0	0	0	0.0013302	0.000259575	0		6.62407e-05	2.16313e-05	0.00011085
k__Bacteria;p__Firmicutes;c__Clostridia;o__Clostridiales;f__Christensenellaceae;g__Christensenella	0.000110025	0	0	0	0	7.52431e-05	0	0	0	0	0	0.000131416	0	4.67061e-05	0.000320501	9.04673e-05	0.000170568	0	0.00018044	6.26439e-05	0.000151324	0	7.21043e-05	0.000176938		6.61824e-05	8.3747e-05	4.86179e-05
k__Bacteria;p__Firmicutes;c__Clostridia;o__Clostridiales;f__Ruminococcaceae;g__Anaerotruncus	0	0	0	0	0	0	0	0	0	0	0	0	0	0	0	0.000672043	0	0.000755054	0	0	0	0	8.65251e-05	0		6.30676e-05	7.21043e-06	0.000118925
k__Bacteria;p__Firmicutes;c__Clostridia;o__Clostridiales;f__[Tissierellaceae];g__Finegoldia	0	0	0	0	0	0	0	0	0	0.000856079	0	0	0	0	0	2.58478e-05	0	0.000514809	0	7.83049e-05	0	0	0	0		6.146e-05	0	0.00012292
k__Bacteria;p__Firmicutes;c__Clostridia;o__Clostridiales;f__[Tissierellaceae];g__Anaerococcus	0	0	0	0	0	0.000112865	0	0	0	0.00107508	0	0	0	0	0	0	0	0	0	0	0	0	0	0		4.94975e-05	0	9.89951e-05
k__Bacteria;p__Firmicutes;c__Clostridia;o__Clostridiales;f__Veillonellaceae;__	0.000110025	0.000951475	0	0	0	0	0	0	0	0	0	0	0	0	0	0	0	0	0	0	0	0	0	0		4.42292e-05	9.16876e-06	7.92896e-05
k__Bacteria;p__Firmicutes;c__Bacilli;o__Lactobacillales;f__Aerococcaceae;g__Granulicatella	0	0	0.000743965	0	0	9.40539e-05	0	0	0	0	0	0	0	0	0.000160251	0	0	0	0	0	0	0	0	0		4.15946e-05	7.53513e-05	7.83783e-06
k__Bacteria;p__Tenericutes;c__Mollicutes;o__Anaeroplasmatales;f__Anaeroplasmataceae;g__	0	0	0	0	0.00072788	0	0	0	0	0	0	0	0	0	0	0	0	0	0	0	0	0	0.000158629	0		3.69379e-05	7.38758e-05	0
k__Bacteria;p__[Thermi];c__Deinococci;o__Thermales;f__Thermaceae;g__Meiothermus	0	0	0	0	0	0	0	0	0	0	0.000860754	0	0	0	0	0	0	0	0	0	0	0	0	0		3.58647e-05	7.17295e-05	0
k__Bacteria;p__Actinobacteria;c__Actinobacteria;o__Actinomycetales;f__Micrococcaceae;g__Rothia	0	0	0.000334784	0	0	5.64323e-05	0	0	0	0	0	0	0	3.50295e-05	0.000124639	0.000206782	7.10702e-05	0	0	0	0	0	0	0		3.45308e-05	4.42078e-05	2.48537e-05
k__Bacteria;p__Firmicutes;c__Bacilli;__;__;__	0	0	0	3.61213e-05	0	0	0	0	0	0	0	0	0	0	0.000712225	0	0	0	0	0	0	0	0	0		3.11811e-05	5.93521e-05	3.01011e-06
k__Bacteria;p__Actinobacteria;c__Actinobacteria;o__Actinomycetales;f__Propionibacteriaceae;__	0	0	0	0	0	0	0	0	0	0	0	0	0	0	0.000106834	0.000103391	0	0	0	0	0	0.000431883	0	3.53876e-05		2.8229e-05	8.90282e-06	4.75552e-05
k__Bacteria;p__Firmicutes;c__Erysipelotrichi;o__Erysipelotrichales;f__Erysipelotrichaceae;g__gut	0	0	0	0	0	0.000583134	0	0	0	0	0	0	0	0	0	0	0	0	0	0	0	0	0	0		2.42973e-05	0	4.85945e-05
k__Bacteria;p__Proteobacteria;c__Betaproteobacteria;o__Burkholderiales;f__Comamonadaceae;__	0	0.000279846	0	0	0.000171266	0	0	0	0	0	0	0	0	0	0	0	0	0	0	0.000125288	0	0	0	0		2.40166e-05	1.42722e-05	3.37611e-05
k__Bacteria;p__Actinobacteria;c__Actinobacteria;o__Bifidobacteriales;f__Bifidobacteriaceae;g__Alloscardovia	0.000275063	9.32818e-05	0	0	0	0	0	0	0	0	0	0	0	0	0	0	0.000198996	0	0	0	0	0	0	0		2.36392e-05	3.95049e-05	7.77349e-06
k__Bacteria;p__Proteobacteria;c__Alphaproteobacteria;o__Sphingomonadales;f__Sphingomonadaceae;g__Sphingomonas	0	0	0	0	0	0	0	0	0	0	0	0	0	0	0	0	0	0	0	0	0	0.000500985	0	0		2.08744e-05	0	4.17487e-05
k__Bacteria;p__Actinobacteria;c__Actinobacteria;o__Actinomycetales;f__Micrococcaceae;__	0	0	0	0	0	0	0	0	0	0	0	0	0	0	0	0	0	9.15217e-05	0	0	0	0.000397333	0	0		2.03689e-05	0	4.07379e-05
k__Bacteria;p__Firmicutes;c__Clostridia;o__Clostridiales;f__Eubacteriaceae;g__Anaerofustis	0	0	0	7.22426e-05	0	0	6.94119e-05	0	0.000164093	0	0	0	0	0	0	0.000142163	0	0	0	0	0	0	0	0		1.8663e-05	1.94588e-05	1.78671e-05
k__Bacteria;p__TM7;c__TM7-3;o__CW040;f__;g__	0	0	0	0	0	0	0	0	0	0.000437994	0	0	0	0	0	0	0	0	0	0	0	0	0	0		1.82497e-05	0	3.64995e-05
k__Bacteria;p__Bacteroidetes;c__Flavobacteriia;o__Flavobacteriales;f__[Weeksellaceae];g__Weeksella	0	0	0	0	0	0	0	0	0	0	0	0	0	0	0	0	0	0	0	0	0	0	0	0.000406957		1.69565e-05	0	3.39131e-05
k__Bacteria;p__Tenericutes;c__Mollicutes;__;__;__	0.0002934	9.32818e-05	0	0	0	0	0	0	0	0	0	0	0	0	0	0	0	0	0	0	0	0	0	0		1.61118e-05	2.445e-05	7.77349e-06
k__Bacteria;p__Firmicutes;c__Clostridia;o__Clostridiales;f__Lachnospiraceae;g__Lachnospira	0	0	0	0	0	0	0	0.000111266	0	0	0	0	0	0	0	0.000258478	0	0	0	0	0	0	0	0		1.5406e-05	0	3.0812e-05
k__Bacteria;p__Proteobacteria;c__Alphaproteobacteria;o__Rickettsiales;f__mitochondria;__	0	0	0	0	0	0	0.000190883	0.000166898	0	0	0	0	0	0	0	0	0	0	0	0	0	0	0	0		1.49076e-05	1.59069e-05	1.39082e-05
k__Bacteria;p__Proteobacteria;c__Alphaproteobacteria;o__Rhizobiales;f__Bradyrhizobiaceae;__	0	0	0	0	0	0	0.00034706	0	0	0	0	0	0	0	0	0	0	0	0	0	0	0	0	0		1.44608e-05	2.89216e-05	0
k__Bacteria;p__Proteobacteria;c__Deltaproteobacteria;o__Desulfovibrionales;__;__	0	9.32818e-05	0	0	0	0	0	0	0	0	0	0	0	0	0	6.46195e-05	0	5.7201e-05	0	0	0.000126103	0	0	0		1.42169e-05	1.05086e-05	1.79252e-05
k__Bacteria;p__Actinobacteria;c__Coriobacteriia;o__Coriobacteriales;f__Coriobacteriaceae;g__	0	0	0	0	0	0	0	0	0	0	0	0	0	0.00026856	0	0	0	0	0	0	0	0	0	0		1.119e-05	0	2.238e-05
k__Bacteria;p__Proteobacteria;c__Alphaproteobacteria;o__Caulobacterales;f__Caulobacteraceae;g__Brevundimonas	0	0	0	0	0	0	0	0	0	0	0	0	0	0	0	0	0	0.000240244	0	0	0	0	0	0		1.00102e-05	0	2.00204e-05
k__Bacteria;p__Firmicutes;c__Bacilli;o__Lactobacillales;f__Leuconostocaceae;g__Weissella	0	0	0	0	0	0	0	0	0.000164093	0	0	0	0	0	0	0	7.10702e-05	0	0	0	0	0	0	0		9.79848e-06	1.9597e-05	0
k__Bacteria;p__Firmicutes;c__Clostridia;o__Clostridiales;f__Peptostreptococcaceae;g__Peptostreptococcus	0	0	0	0	0	0.000169297	0	0	0	0	0	0	0	0	0	0	0	0	0	6.26439e-05	0	0	0	0		9.66421e-06	0	1.93284e-05
k__Bacteria;p__Verrucomicrobia;c__Verrucomicrobiae;o__Verrucomicrobiales;f__Verrucomicrobiaceae;__	0	0	0	0	0.000214082	0	0	0	0	0	0	0	0	0	0	0	0	0	0	0	0	0	0	0		8.9201e-06	1.78402e-05	0
k__Bacteria;p__Firmicutes;c__Bacilli;o__Lactobacillales;f__Aerococcaceae;g__Lacticigenium	0	0	0	0	0	0	0	0	0	0	0	0	0	0	0	0	0	0	0.000206217	0	0	0	0	0		8.59239e-06	1.71848e-05	0
k__Bacteria;p__Actinobacteria;c__Actinobacteria;o__Actinomycetales;f__Micrococcaceae;g__Micrococcus	0	0	0	0	0	0	0	0	0	0	0	0	0	0	0	0	0	0.000171603	0	0	0	0	0	0		7.15013e-06	0	1.43003e-05
k__Bacteria;p__Firmicutes;c__Erysipelotrichi;o__Erysipelotrichales;f__Erysipelotrichaceae;g__Bulleidia	0	0	0	0	0	0	0	0	0	0	0	0	0	0	0	0.000129239	0	0	0	0	0	0	2.88417e-05	0		6.5867e-06	2.40348e-06	1.07699e-05
k__Bacteria;p__Firmicutes;c__Clostridia;o__Clostridiales;f__Veillonellaceae;g__Selenomonas	0	0.000149251	0	0	0	0	0	0	0	0	0	0	0	0	0	0	0	0	0	0	0	0	0	0		6.21879e-06	0	1.24376e-05
k__Bacteria;p__Proteobacteria;c__Gammaproteobacteria;o__Pseudomonadales;f__Moraxellaceae;__	0	0	0	0	0	0	0	0	0	0	0	0	0	0	0	0	4.26421e-05	0	0	0	0	0	0	7.07752e-05		4.72572e-06	3.55351e-06	5.89793e-06
k__Bacteria;p__Proteobacteria;c__Gammaproteobacteria;o__Aeromonadales;f__Succinivibrionaceae;g__Succinatimonas	0	3.73127e-05	0	0	0	7.52431e-05	0	0	0	0	0	0	0	0	0	0	0	0	0	0	0	0	0	0		4.68983e-06	0	9.37966e-06
k__Bacteria;p__Proteobacteria;c__Gammaproteobacteria;o__Pseudomonadales;f__Moraxellaceae;g__Acinetobacter	0.000110025	0	0	0	0	0	0	0	0	0	0	0	0	0	0	0	0	0	0	0	0	0	0	0		4.58438e-06	9.16876e-06	0
Unassigned;__;__;__;__;__	0	0	0	0	0	0	0	0	0	0	0	0	0	7.00591e-05	0	0	0	0	0	0	0	3.45507e-05	0	0		4.35874e-06	0	8.71748e-06
k__Bacteria;p__Firmicutes;c__Clostridia;o__Clostridiales;f__[Tissierellaceae];g__Gallicola	0	0	0	0	0	9.40539e-05	0	0	0	0	0	0	0	0	0	0	0	0	0	0	0	0	0	0		3.91891e-06	0	7.83783e-06
k__Bacteria;p__Tenericutes;c__Mollicutes;o__RF39;f__;g__	0	0	0	0	0	0	0	0	0	0	0	0	0	0	0	9.04673e-05	0	0	0	0	0	0	0	0		3.76947e-06	0	7.53894e-06
k__Bacteria;p__Actinobacteria;c__Actinobacteria;o__Bifidobacteriales;f__Bifidobacteriaceae;g__Scardovia	0	0	0	0	0	0	0	0	0	0	0	0	0	0	0	7.75434e-05	0	0	0	0	0	0	0	0		3.23098e-06	0	6.46195e-06
k__Bacteria;p__Bacteroidetes;c__Bacteroidia;o__Bacteroidales;f__Marinilabiaceae;g__Cytophaga	0	0	0	0	0	7.52431e-05	0	0	0	0	0	0	0	0	0	0	0	0	0	0	0	0	0	0		3.13513e-06	0	6.27026e-06
k__Bacteria;p__Actinobacteria;c__Coriobacteriia;o__Coriobacteriales;f__Coriobacteriaceae;g__Atopobium	0	0	0	0	0	0	0	0	0	0	0	0	0	0	0	0	0	0	0	0	0	0	5.76834e-05	0		2.40348e-06	4.80695e-06	0
k__Bacteria;p__Firmicutes;c__Clostridia;o__Clostridiales;f__Veillonellaceae;g__Veillonella	0	0	0	0	0	0	0	0	0	0	0	5.63211e-05	0	0	0	0	0	0	0	0	0	0	0	0		2.34671e-06	0	4.69343e-06
k__Bacteria;p__Proteobacteria;c__Alphaproteobacteria;o__Rhodobacterales;f__Rhodobacteraceae;g__Albidovulum	0	0	0	0	0	0	0	0	0	0	0	0	0	0	0	0	0	0	0	0	5.04414e-05	0	0	0		2.10172e-06	4.20345e-06	0
k__Bacteria;p__Actinobacteria;c__Actinobacteria;o__Actinomycetales;f__Actinomycetaceae;g__Varibaculum	0	0	0	0	0	0	0	0	0	0	0	0	0	0	0	0	0	0	0	0	0	0	4.32626e-05	0		1.80261e-06	3.60521e-06	0
k__Bacteria;p__TM7;c__TM7-3;o__CW040;f__F16;g__	0	0	0	0	0	0	0	0	0	0	0	0	0	0	0	0	0	0	0	0	0	0	4.32626e-05	0		1.80261e-06	3.60521e-06	0
k__Bacteria;p__Actinobacteria;c__Actinobacteria;o__Actinomycetales;f__Actinomycetaceae;g__Mobiluncus	0	0	0	0	0	3.76216e-05	0	0	0	0	0	0	0	0	0	0	0	0	0	0	0	0	0	0		1.56757e-06	0	3.13513e-06
k__Bacteria;p__Lentisphaerae;c__[Lentisphaeria];o__Victivallales;f__Victivallaceae;g__Victivallis	0	0	0	0	0	0	0	0	0	0	0	0	0	3.50295e-05	0	0	0	0	0	0	0	0	0	0		1.45956e-06	0	2.91913e-06
k__Bacteria;p__Firmicutes;c__Clostridia;o__Clostridiales;f__Lachnospiraceae;g__Shuttleworthia	0	0	0	0	0	0	0	0	0	0	0	0	0	0	0	0	0	0	0	3.13219e-05	0	0	0	0		1.30508e-06	0	2.61016e-06
TOTAL	1	1	1	1	1	1	1	1	1	1	1	1	1	1	1	1	1	1	1	1	1	1	1	1		1	1	1

## Sheet: species
index	!A	1B	2A	2B	3A	3B	4A	4B	5A	5B	6A	6B	7A	7B	8A	8B	9A	9B	10A	10B	11A	11B	12A	12B		MEAN	MEAN pre-treatment	MEAN post-treatment
	pre	post	pre	post	pre	post	pre	post	pre	post	pre	post	pre	post	pre	post	pre	post	pre	post	pre	post	pre	post			pre	post
k__Bacteria;p__Bacteroidetes;c__Bacteroidia;o__Bacteroidales;f__Bacteroidaceae;g__Bacteroides;s__	0.166468	0.103195	0.03452	0.416244	0.135899	0.353492	0.0316518	0.178266	0.0160215	0.00199088	0	0.165528	0.0110393	0.063602	0.04122	0.106054	0.181513	0.216964	0.301361	0.392307	0.035082	0.200083	0.0836121	0.197622		0.143072	0.0865324	0.199612
k__Bacteria;p__Firmicutes;c__Clostridia;o__Clostridiales;f__;g__;s__	0.179194	0.149477	0.0407693	0.00973469	0.0110252	0.0401422	0.0235133	0.0145016	0.23073	0.307631	0.29023	0.280385	0.0658152	0.0668247	0.27588	0.183132	0.0953477	0.0512407	0.0181214	0.0218471	0.145195	0.0224579	0.14105	0.0282393		0.112187	0.126406	0.0979677
k__Bacteria;p__Firmicutes;c__Clostridia;o__Clostridiales;f__Ruminococcaceae;__;__	0.133295	0.0677125	0.0832868	0.0286442	0.0920126	0.0451271	0.125288	0.148039	0.160886	0.148142	0.118549	0.0904705	0.0902948	0.0941711	0.0990171	0.186363	0.216565	0.19509	0.0350312	0.0388392	0.0396974	0.0223197	0.060582	0.0238689		0.0976372	0.104542	0.0907322
k__Bacteria;p__Proteobacteria;c__Gammaproteobacteria;o__Enterobacteriales;f__Enterobacteriaceae;__;__	0.0448352	0.439601	0.0682216	0.0729108	0.475306	0.00722334	0.579589	0.301196	0.0016111	0.00083617	0.0126766	0.00144558	9.90075e-05	0	0.000124639	0.000788358	0.000170568	0.000915217	0.000412435	0.000125288	0.102472	0.0888125	0.0350859	0.04611		0.0950237	0.11005	0.0799971
k__Bacteria;p__Firmicutes;c__Clostridia;o__Clostridiales;f__Lachnospiraceae;g__Ruminococcus;s__lactaris	0.0915409	0.011747	0.359223	0.0937709	0.00892723	0.0283102	0.0214483	0.00951321	0.0916834	0.0579347	0.0608788	0.0429918	0.132101	0.0961911	0.0940137	0.0293114	0.0649013	0.0618	0.0795226	0.069707	0.063884	0.0483882	0.0458439	0.0823115		0.0727477	0.0928307	0.0526648
k__Bacteria;p__Firmicutes;c__Clostridia;o__Clostridiales;f__Lachnospiraceae;__;__	0.0276897	0.00336425	0.126772	0.0506421	0.0523003	0.0267489	0.037656	0.0221604	0.0519878	0.0485775	0.0321609	0.0314835	0.0680676	0.0847832	0.0905773	0.0482966	0.0491521	0.0268273	0.0480229	0.0345638	0.0870366	0.0242027	0.027962	0.0274254		0.0470192	0.0582821	0.0357563
k__Bacteria;p__Firmicutes;c__Clostridia;o__Clostridiales;__;__;__	0.0580749	0.0028624	0.0611167	0.0236414	0.0025904	0.00957469	0.00640325	0.00487714	0.0328485	0.0161062	0.0255879	0.00959336	0.0906413	0.0743677	0.0791282	0.048736	0.028357	0.0142774	0.0301077	0.0130926	0.138335	0.0562312	0.110334	0.0306633		0.0403145	0.0552938	0.0253353
k__Bacteria;p__Firmicutes;c__Clostridia;o__Clostridiales;f__Ruminococcaceae;g__;s__	0.0208864	0.0244791	0.0114199	0.0271271	0.0297146	0.125487	0.0152533	0.0180992	0.020989	0.0359553	0.159592	0.0377539	0.0461375	0.0338035	0.0435704	0.0138932	0.071923	0.0789374	0.0130948	0.0116674	0.0443632	0.00647825	0.0245731	0.00812145		0.0384716	0.0417931	0.0351502
k__Bacteria;p__Verrucomicrobia;c__Verrucomicrobiae;o__Verrucomicrobiales;f__Verrucomicrobiaceae;g__Akkermansia;s__muciniphila	0.0132214	0.0387725	0.00100435	0	0.00224786	0.012133	0.00537942	0.00980992	0.00616096	0.00802325	0.00219101	0.0118838	0.000544541	0.00512599	0.034169	0.106609	0.030219	0.0512636	0.041991	0.0048549	0.0402774	0	0.113045	0		0.0224553	0.0242043	0.0207063
k__Bacteria;p__Bacteroidetes;c__Bacteroidia;o__Bacteroidales;f__Rikenellaceae;g__Alistipes;s__putredinis	0.00036675	0.00433077	0.00189711	0.073254	0.00398193	0.00253946	0.000937061	0.00719518	0.00480346	0	0	0.070927	0.00336625	0.0115364	0.00389943	0.0088141	0.00524498	0.0201576	0.0676135	0.0275476	0.00431274	0.0449504	0.0080901	0.0781358		0.0189126	0.00870945	0.0291157
k__Bacteria;p__Firmicutes;c__Clostridia;o__Clostridiales;f__Ruminococcaceae;g__Gemmiger;s__formicilis	0.0120111	0.00171001	0.00111595	0	0.00355377	0.00127913	0.00338383	0.00617524	0.0221526	0.0430628	0.00864666	0.00482484	0.0112868	0.0299269	0	0	0.077168	0.0605988	0.00525855	0.00759557	0.000327869	0.0130083	0.000403784	0.127926		0.0183924	0.0121091	0.0246756
k__Bacteria;p__Actinobacteria;c__Actinobacteria;o__Bifidobacteriales;f__Bifidobacteriaceae;g__Bifidobacterium;s__bifidum	0.000971889	7.43481e-05	0.00264107	0.00104752	0.001049	0.00189989	0.000225589	0	0.00043261	1.99088e-05	0	0.000413021	0.244375	0.0603909	0.0140486	0.00463968	0.0024306	0.000789374	0	0	0	0.0160661	0.00540782	0.00831608		0.0152183	0.0226319	0.00780473
k__Bacteria;p__Firmicutes;c__Clostridia;o__Clostridiales;f__Lachnospiraceae;g__Dorea;s__longicatena	0.0119377	0.000855003	0.0488041	0.0119742	0.00164843	0.00707285	0.00326236	0.000927214	0.0221079	0.00426049	0.0281701	0.00925543	0.0348011	0.00994839	0.000551975	5.16956e-05	0.00824414	0.00188763	0.018972	0.00336711	0.0149811	0.0565076	0.00341774	0.0447299		0.014489	0.0164082	0.0125698
k__Bacteria;p__Firmicutes;c__Clostridia;o__Clostridiales;f__Ruminococcaceae;g__Faecalibacterium;s__	0.00528121	0.00180294	0.00364543	0.00207697	0.0144934	0.00159892	0.0242421	0.0221419	0.0226896	0.0325907	0.00536015	0.0118462	0.020445	0.0408678	0.00354332	0.00115023	0.0055719	0.00777934	0.0172965	0.0462782	0.00575032	0.0166016	0.00111041	0.0128634		0.0136261	0.0107858	0.0164665
k__Bacteria;p__Bacteroidetes;c__Bacteroidia;o__Bacteroidales;f__Porphyromonadaceae;g__Macellibacteroides;s__fermentans	0.00170539	0.00678426	0.00122754	0.00727844	0.0138297	0.0353266	0.00419942	0.0331015	0.00636981	0	0	0.0255886	0.003292	0.0252096	0.00110395	0.0106105	0	0	0.0437439	0.0497079	0.0052459	0.00811941	0.00516267	0.00573279		0.0122225	0.00715669	0.0172883
k__Bacteria;__;__;__;__;__;__	0.0146333	0.0221	7.43965e-05	0.00144485	0.005716	0.0566205	0.00491089	0.00777005	0.0131573	0.0426049	0.0131461	0.0107198	0.0053464	0.0034796	0.0116627	0.0185846	0.00665217	0.0215877	0.00118575	0.000266237	0.0180328	0.00025913	0.00682107	0.000460039		0.0119682	0.0084449	0.0154914
k__Bacteria;p__Firmicutes;c__Bacilli;o__Lactobacillales;f__Streptococcaceae;g__Streptococcus;s__agalactiae	0.00227385	0.00260218	0.0459398	0.0105474	8.56329e-05	0.0029721	0.00156177	0.000593417	0.00404266	0.00111489	0.00598615	0.000450569	0.00611371	0.0121903	0.0192479	0.00887872	0.00685116	0.00609763	0.000206217	0.000595117	0.00660782	0.062053	0.000158629	0.0736239		0.0116998	0.00825628	0.0151433
k__Bacteria;p__Firmicutes;c__Clostridia;o__Clostridiales;f__Lachnospiraceae;g__Roseburia;s__inulinivorans	0.062806	0.0022862	0.0112339	0.0137622	0.010276	0.00205038	0.0195742	0.0061567	0.0134407	0.0165243	0.0116202	0.00484362	0.00274746	0.0157983	0.00154909	0.00169303	0.00477592	0.00681836	0.011342	0.0310087	0.00189155	0.000881042	0.00516267	0		0.0107601	0.013035	0.00848524
k__Bacteria;p__Bacteroidetes;c__Bacteroidia;o__Bacteroidales;f__[Barnesiellaceae];g__Barnesiella;s__intestinihominis	0.000513451	0.00260218	0.00100435	0.0116311	0.00612275	0.0282162	0.00104118	0.031822	0.000581786	0	0.00805978	0.0311643	0.00418306	0.00249877	0.00760301	0.00872364	0.00616889	0.0225601	0.0186627	0.01007	0.00254729	0	0.00571066	0		0.00881196	0.00518324	0.0124407
k__Bacteria;p__Firmicutes;c__Clostridia;o__Clostridiales;f__Lachnospiraceae;g__Clostridium;s__clostridioforme	0.00183375	0.000706307	0.0253692	0.00653795	0.00199097	0.000263351	0.00314089	0.0016319	0.00795107	0.0111091	0.00774678	0.00251568	0.0192322	0.0250111	0.00902746	0.00148625	0.0137734	0.0157417	0.0209826	0.0151911	0.00481715	0	0.000879672	0.00226481		0.00830019	0.00972876	0.00687161
k__Bacteria;p__Firmicutes;c__Erysipelotrichi;o__Erysipelotrichales;f__Erysipelotrichaceae;g__;s__	0.0143399	0.000836416	0.000148793	0	0.00205519	0.00293448	0.00126677	0	0	0	0.00547752	0	0.00633648	0.00674903	0.0281863	0.0232889	0	0.000789374	0.0105686	0.0132962	0.0271627	0.00746294	0.0354897	0.00957234		0.00816507	0.0109193	0.0054108
k__Bacteria;p__Actinobacteria;c__Actinobacteria;o__Bifidobacteriales;f__Bifidobacteriaceae;g__Bifidobacterium;s__breve	0	0.0010037	0.0127218	0.000668244	0	0	0.00109324	0.000407974	0.0106959	0.00862052	0.00176063	0	0.0404198	0.00714603	0.0373562	0.00902089	0	0.000183043	0.00226839	0.00101796	0.00035309	0.0115917	0.00307164	0.0397403		0.00788088	0.00914506	0.0066167
k__Bacteria;p__Bacteroidetes;c__Bacteroidia;o__Bacteroidales;__;__;__	0.00183375	0.00152414	0	0.001192	0.00901287	0.00791934	0.00149236	0.0095503	0.000835385	0.00527584	0	0.00518154	0	0.00558137	0.000623197	0.00430366	0.00198996	0.0103419	0.0270145	0.0306015	0.00131148	0.026103	0.00693643	0.0187554		0.00739084	0.00425416	0.0105275
k__Bacteria;p__Firmicutes;c__Clostridia;o__Clostridiales;f__Veillonellaceae;g__Succinispira;s__mobilis	0.00168705	0.0168398	0	0.0214741	0.00370362	0.00726096	0.00400854	0.00291145	0	0	0	0.00910525	0.00371278	0.0503024	0.00108614	0.00183519	0	0.000114402	0.00590297	0.0181511	0.00214376	0.00843036	0.00302838	0.00771449		0.00705887	0.0021061	0.0120116
k__Bacteria;p__Bacteroidetes;c__Bacteroidia;o__Bacteroidales;f__Bacteroidaceae;g__Bacteroides;s__eggerthii	0.00245723	0.0112637	0.00107875	0	0.0395624	0	0.0105333	0.0811127	0	0	0	0.000375474	0	0	0	0	0	0	0	0	0.00234552	0	0.00383595	0		0.00635687	0.00498443	0.00772932
k__Bacteria;p__Firmicutes;c__Clostridia;o__Clostridiales;f__Lachnospiraceae;g__Lactonifactor;s__longoviformis	0.0194011	0	0.00197151	0.000415395	0.000513798	0.00545513	0.000746178	0	0.0018647	0.00211033	0.00395164	0.0032103	0.00284646	0.00426193	0.00106834	0.000710815	0.000469063	0.00101818	0.00231995	0.0107121	0.00287516	0.0792765	0.000418205	0.00272484		0.0061809	0.00320384	0.00915796
k__Bacteria;p__Firmicutes;c__Clostridia;o__Clostridiales;f__Ruminococcaceae;g__Ruminococcus;s__bromii	9.16876e-05	0	0.00126474	0	0	0	0.000277648	5.56328e-05	0.0998135	0.0103924	0.00168238	0.00152067	0	0	0	0	0	0	0.000902201	0.00252142	0	0	0.0274862	0		0.00608369	0.0109599	0.00120751
k__Bacteria;p__Firmicutes;__;__;__;__;__	0.00773843	0.000966525	0.0020459	0.000921093	0.000342532	0.00524821	0.000694119	0	0.00474379	0.00963587	0.0298134	0.0127849	0.00210391	0.000840709	0.0126064	0.00774142	0.00289966	0.00223084	0.00115997	0.000266237	0.00668348	0.0187437	0.00353311	0.0017163		0.00564419	0.00619706	0.00509132
k__Bacteria;p__Firmicutes;c__Clostridia;o__Clostridiales;f__Lachnospiraceae;g__Clostridium;__	0.00253058	0.000297392	0.00736525	0.00397334	0.00115604	0.00451459	0.00046853	0.00118683	0.00486313	0.00300623	0	0.000319153	0.00551967	0.0084538	0.000267085	0.00666873	0.00123662	0.00056057	0.00458834	0.00681252	0.00363178	0.0310438	0.00886883	0.0122441		0.00498237	0.00337465	0.00659009
k__Bacteria;p__Bacteroidetes;c__Bacteroidia;o__Bacteroidales;f__Rikenellaceae;g__Alistipes;s__finegoldii	0.00287899	0.00295534	0.00148793	0.0117936	0.00263321	0.00485318	0.00118	0.00982847	0.000522115	0	0	0.0131604	0.000297022	0.000256883	0.00119298	0.00872364	0.0016204	0.00907208	0.0162396	0.0041345	0.00244641	0.00557993	0.0076719	0.0107224		0.00496879	0.00318088	0.0067567
k__Bacteria;p__;c__;o__;f__;g__;s__	0.000110025	0.000669133	7.43965e-05	0	4.28165e-05	3.76216e-05	0	0.0020955	0.00119341	0.00404149	0	5.63211e-05	0.00309398	0.000899092	0.0012642	0.000710815	0.00206104	0.00187619	0.000618652	0	0.0501387	0	0.049204	0		0.00492447	0.00898343	0.000865514
k__Bacteria;p__Bacteroidetes;c__Bacteroidia;o__Bacteroidales;f__Rikenellaceae;g__Alistipes;s__onderdonkii	0.00225552	0.000650546	7.43965e-05	0.0027994	0	0.002784	0	0	0.000164093	0	0	0.00484362	0	0.000140118	0.00238595	0.0128334	0	0	0.0303655	0.00480792	0.0221942	0.00207304	0.00853715	0.0166145		0.00473014	0.00549807	0.00396221
k__Bacteria;p__Bacteroidetes;c__Bacteroidia;o__Bacteroidales;f__Bacteroidaceae;g__Bacteroides;__	0	0	0	0.0181148	0.00329687	0.00673426	0.00133618	0.00283727	0	0	0	0.00065708	0	0.00117933	3.56113e-05	0	0	8.00815e-05	0.0355725	0.0300064	0	0	0	0		0.00416044	0.00335343	0.00496744
k__Bacteria;p__Firmicutes;c__Clostridia;o__Clostridiales;f__Ruminococcaceae;g__Clostridium;s__islandicum	5.50126e-05	0.000743481	0.000967154	0	0.0121171	0.00442053	0.0119041	0.0106073	0.00280451	0.00398176	0	0.000112642	0.0150739	0.0101002	0.00740714	0	0.0100209	0.00202492	0	0	0.00153846	0	0.000418205	0		0.00392905	0.00519221	0.0026659
k__Bacteria;p__Firmicutes;c__Clostridia;o__Clostridiales;f__Ruminococcaceae;g__Butyricicoccus;s__pullicaecorum	0.000256725	0	0.00349663	0.00274522	0.00248336	0	0.00354001	0.000315253	0.000790632	0.0029266	0.00813803	0.00287238	0.00499988	0.0131127	0.00121078	0.000387717	0.000383779	0	0.00198484	0.00427545	0.000403531	0.0264831	0.000158629	0.0133057		0.00392796	0.00232057	0.00553535
k__Bacteria;p__Bacteroidetes;c__Bacteroidia;o__Bacteroidales;f__Rikenellaceae;__;__	0.000238388	0	0	0	0.00325405	0.0715562	0	0	0.0126203	0.000875988	0	0	0	0	0	0	0	0.000388967	0	0	0	0	0	0		0.00370558	0.00134273	0.00606843
k__Bacteria;p__Firmicutes;c__Clostridia;o__Clostridiales;f__Lachnospiraceae;g__Coprococcus;s__catus	0.00825188	0.0010037	0	0	0.000278307	0.0010534	0.000242942	0	0.00631014	0.00678891	0.00422552	0.00467465	0.00603945	0.00511431	0.00267085	0.000684967	0.00105184	0.00151011	0.000721761	0.00140949	0.00221942	0.0126283	0.000937356	0.010457		0.00326143	0.00274579	0.00377707
k__Bacteria;p__Firmicutes;c__Clostridia;o__Clostridiales;f__Lachnospiraceae;g__Ruminococcus;__	0.00022005	3.7174e-05	0.00271547	0.00263685	0.000214082	0	0.000850296	0.00135373	0.0225106	0.000995441	0.00982042	0.000394248	4.95037e-05	0.000513767	0.00320501	0.00390302	0.00331187	0.00391255	0	0.000516812	0.00284994	0	0.0137863	0		0.00307488	0.00496113	0.00118863
k__Bacteria;p__Firmicutes;c__Clostridia;o__Clostridiales;f__Ruminococcaceae;g__Clostridium;s__methylpentosum	0.00216383	0.000148696	0.000185991	0.000866911	0.00139154	0.00159892	0.00105853	0.000815948	0.000626538	0.0013538	0	0.00330417	0.0132918	0.001191	0.00247498	0.00774142	0.00163461	0.0054913	0.00157241	0.0039309	0.0141992	0.000915593	0.00259575	0.00118548		0.00290581	0.00343293	0.00237868
k__Bacteria;p__Firmicutes;c__Clostridia;o__Clostridiales;f__Ruminococcaceae;g__Papillibacter;s__cinnamivorans	0.000880201	0.000762068	0	0.000198667	0.00143435	0.000978161	0.00333177	0.00179879	0.0022078	0.00276733	0	0.000375474	0.00039603	0.000794003	0.00468288	0.00650072	0.00855685	0.000869456	0.00577409	0.000736066	0.0109458	0	0.0152717	0		0.00288592	0.00445679	0.00131506
k__Bacteria;p__Firmicutes;c__Clostridia;o__Clostridiales;f__Clostridiaceae;g__Clostridium;s__disporicum	0.000495113	0.00087359	0	0	0.000256899	0	0	0.000890125	0.00343104	0.00672918	0.0169412	0.0211767	0	0.000151795	0	0	0.0138871	0.00353502	0	0	0	0.00077739	0	0		0.00288105	0.00291761	0.00284449
k__Bacteria;p__Bacteroidetes;c__Bacteroidia;o__Bacteroidales;f__Rikenellaceae;g__Alistipes;s__indistinctus	0.00221884	0.00230479	0.000148793	0.00180606	0.000663655	0.0204285	8.67649e-05	0.000964302	0.000730961	0	0	0.00735929	0.000148511	0.000151795	0.000480752	0.00606131	0.0017199	0.00161307	0.00402124	0.000532473	0.0045145	0	0.0103398	0.00111471		0.00280875	0.00208947	0.00352803
k__Bacteria;p__Bacteroidetes;c__Bacteroidia;o__Bacteroidales;f__Rikenellaceae;g__Alistipes;__	0.00128363	0.00265794	0.000260388	0	0.00430305	0.0097628	0.000659413	0.00708391	0.00199896	0	0	0.00486239	0	0	0.00128201	0.00365746	0.00110869	0.00384391	0.0141517	0.0029286	0.00239596	0.000414608	0.00255249	8.8469e-05		0.00272068	0.00249969	0.00294167
k__Bacteria;p__Firmicutes;c__Clostridia;o__Clostridiales;f__Clostridiaceae;g__Clostridium;s__septicum	0	0	0	0	0	0	0	0	0	0	0	0	0	0	0.000445141	0.0272824	0	0	0	0	0.0115006	0	0.0252221	0		0.00268543	0.00309732	0.00227353
k__Bacteria;p__Actinobacteria;c__Actinobacteria;o__Bifidobacteriales;f__Bifidobacteriaceae;g__Bifidobacterium;__	0.017384	0.00184011	0	0	0.00122027	0.00500367	0	0	0.0173491	0.0036035	0	0.0010701	0.00675726	0.0019383	0.00240376	0.00254601	8.52842e-05	0	0	0	0.000327869	0	7.21043e-05	0		0.00256672	0.00379997	0.00133347
k__Bacteria;p__Proteobacteria;c__Alphaproteobacteria;o__RF32;f__;g__;s__	0.000880201	0	0	0.00370243	0	0	0	0	0	0	0	0	0	0.0038299	7.12225e-05	0.000116315	0	0.000194484	0.0179409	0.0240239	0.00363178	0.000397333	0.00291301	0.00389263		0.00256642	0.00211976	0.00301309
k__Bacteria;p__Firmicutes;c__Clostridia;o__Clostridiales;f__Ruminococcaceae;g__Ruminococcus;s__	0.00275063	0.000520436	0.00517055	0.00028897	0.000235491	0.00310378	0.000138824	0.000148354	0.00302827	0.00704772	0	7.50948e-05	0	0	0.00797692	0.0085427	0.00423578	0.00187619	0.00268083	0.00114325	0.00501892	0.000345507	0.0071239	0		0.00256051	0.00319668	0.00192433
k__Bacteria;p__Firmicutes;c__Clostridia;o__Clostridiales;f__Lachnospiraceae;g__Coprococcus;s__eutactus	0.00984725	0.000817829	0.00185991	0	0.0141294	0	0.0240686	0.00806676	2.98352e-05	0	0	0.0011452	0	0	0	0	0	0	0	0	0	0	0	0		0.00249853	0.00416125	0.000835815
k__Bacteria;p__Bacteroidetes;c__Bacteroidia;o__Bacteroidales;f__Prevotellaceae;g__Prevotella;__	0	0	0	0	0	0.002784	0	0	0.00465429	0.00163252	0	0.00602636	0.000742556	0.0400738	0	0.000219706	0	0	0	0	5.04414e-05	0	0	0		0.00234099	0.00045394	0.00422803
k__Bacteria;p__Firmicutes;c__Clostridia;o__Clostridiales;f__Ruminococcaceae;g__Subdoligranulum;s__variabile	0.00392423	0.000724894	0.00130194	0.000776608	0.000792105	0.00124151	0.00118	0.000593417	0.000522115	0.000975532	0.00504715	0.00197124	0.0006683	0.000221854	0.00108614	0.00491108	0.0026296	0.0116347	0.0056452	0.000548134	0.00156368	0.000898317	0.00226407	0.00150397		0.00219274	0.00221871	0.00216677
k__Bacteria;p__Firmicutes;c__Erysipelotrichi;o__Erysipelotrichales;f__Erysipelotrichaceae;g__[Eubacterium];s__biforme	0	0	0	0	0	0	0.00017353	0	0.00377415	0.00808298	0.0105638	0.000713401	0	0	0	0	0	0	0.00224261	0.00346107	0	0.0107107	0	0.0120495		0.00215716	0.00139617	0.00291814
k__Bacteria;p__Proteobacteria;c__Deltaproteobacteria;o__Desulfovibrionales;f__Desulfovibrionaceae;g__Desulfovibrio;__	0.00377753	0.00327131	0	0	0	0	0.000329707	0.00174316	0.00107407	0	0	0.000281606	0	3.50295e-05	0.00464727	0.011722	0.0014214	0.00284861	0.000231995	0	0.0117024	0	0.00475888	0		0.00199354	0.0023286	0.00165848
k__Bacteria;p__Bacteroidetes;c__Bacteroidia;o__Bacteroidales;f__;g__;s__	0.0019071	0.014089	0	0	0.00434587	0	0.000399118	0.00257765	0	0	0	0	0.00985124	0.014222	0	0	0	0	0	0	0	0	0	0		0.00197466	0.00137528	0.00257405
k__Bacteria;p__Firmicutes;c__Clostridia;o__Clostridiales;f__Peptostreptococcaceae;g__Clostridium;s__bartlettii	0.00445602	0.00249066	0.00152513	0.000704365	0.00126309	0.00109103	0.00196089	0	0.0048333	0.00101535	0.00504715	0.00767844	0.000198015	0.00023353	0	0	0.010362	0.004496	0	0	0	0	0	0		0.00197312	0.00247047	0.00147578
k__Bacteria;p__Firmicutes;c__Clostridia;o__Clostridiales;f__Ruminococcaceae;g__Sporobacter;s__termitidis	0.000458438	0.000910764	0	0.00135455	0.00398193	0.000526702	0.00192618	0.00328234	0.00173044	0.00350395	0	0.00260954	0.000321774	0.000525443	0.0015847	0.00295957	0.00336873	0.00510233	0.0023715	0.000986641	0.00645649	0	0.00199008	0.0011501		0.00196259	0.00201586	0.00190933
k__Bacteria;p__Proteobacteria;c__Betaproteobacteria;o__Burkholderiales;__;__;__	0.0002934	0.000576197	0.000557973	0.0206794	0.000342532	0	0.000121471	0.00126101	0	0	0	0.00322908	0	0.000163471	0	6.46195e-05	9.94982e-05	0.000228804	0.000103109	0.000140949	0	0.0147704	7.21043e-05	0.00100855		0.00182136	0.000132507	0.00351021
k__Bacteria;p__Bacteroidetes;c__Bacteroidia;o__Bacteroidales;f__Prevotellaceae;g__Prevotella;s__copri	0	0	0	0	0	0	0	0	0	0	0	0	0.000445534	0.0393849	0	0	0	0	0	0	0	0	0	0		0.0016596	3.71278e-05	0.00328207
k__Bacteria;p__Firmicutes;c__Clostridia;o__Clostridiales;f__Peptostreptococcaceae;g__Clostridium;s__ruminantium	0	0	0.000409181	0	0.000385348	0.00165535	0.000971767	0	0.00498247	0.00318541	0.00461677	0	0.00871266	0.00023353	0.00115737	0.00116315	0.0082015	0.0011669	0	0.000219254	0	0.000984694	0.00139882	0		0.00164351	0.00256966	0.000717358
k__Bacteria;p__Firmicutes;c__Clostridia;o__Clostridiales;f__Peptostreptococcaceae;g__[Clostridium];__	0.0020538	0	0.000595172	0	0	0.0031414	0	0	0.00281942	0.000875988	0.0178411	0.00426163	0	0.000151795	0	0	0.00690802	0	0	0	0	0	0	0		0.00161035	0.00251812	0.000702568
k__Bacteria;p__Bacteroidetes;c__Bacteroidia;o__Bacteroidales;f__[Paraprevotellaceae];g__Paraprevotella;s__	0.0002934	0.00180294	0	0	0	0	0	0	0	0	0	0	0	0	0	7.75434e-05	0	0	0.0155952	0.0194196	0	0	0	0		0.00154953	0.00132405	0.00177501
k__Bacteria;p__Proteobacteria;c__Deltaproteobacteria;o__Desulfovibrionales;f__Desulfovibrionaceae;g__Bilophila;s__	0.00036675	0.000501849	0.000334784	0.00373855	0.000192674	0	0.000104118	0.0050255	0	0	0	0.000544437	0	0.000910768	0.000480752	0.000646195	0	0	0.00268083	0.00826899	0.000958386	0.00459524	0.000187471	0.00536122		0.0014541	0.000442147	0.00246606
k__Bacteria;p__Bacteroidetes;c__Bacteroidia;o__Bacteroidales;f__Prevotellaceae;g__Prevotella;s__	0.00157703	0.00490697	0	0	0.00244054	0.00741145	0.00128412	0.00152063	0.000447527	0.00816262	0	0	0.0006683	0.00194998	0	0	0.000312709	0.0035579	0	0	0	0	0	0		0.00142666	0.000560852	0.00229246
k__Bacteria;p__Proteobacteria;c__Betaproteobacteria;o__Burkholderiales;f__Oxalobacteraceae;__;__	0	0	0	0	0	0.000188108	0.00157912	0	0	0.000617173	0.0107203	0.000525664	0	0.00166974	0.000124639	0.000336022	0	0.000251685	0.000567098	0.0158332	7.5662e-05	0	0.000576834	0		0.00137772	0.00113697	0.00161847
k__Bacteria;p__Cyanobacteria;c__4C0d-2;o__YS2;f__;g__;s__	0.00265894	0	0	0.00467771	0	0	0	0	0	0	0	0	0	0	0.00167373	0.00312758	0	0	0	0	0.00118537	0.00564903	0.0020766	0.011501		0.00135625	0.000632887	0.00207961
k__Bacteria;p__Firmicutes;c__Clostridia;o__Clostridiales;f__Lachnospiraceae;g__Clostridium;s__fimetarium	0.000128363	0	0.000557973	0.00816341	0.000192674	0	0	0.000482151	0.0034758	0.0027076	0	0.00531296	0.00039603	0.00475234	0	0	0	0.000331766	0.000257772	0.00173837	0.0027995	0	0.000634518	0		0.00133047	0.000703552	0.00195738
k__Archaea;p__Euryarchaeota;c__Methanobacteria;o__Methanobacteriales;f__Methanobacteriaceae;g__Methanobrevibacter;s__	0	0	0	0	0.000513798	0	0.00175265	0.000574873	0.0133363	0.00129407	0	7.50948e-05	0	0	0	0	0.0046622	0.00224228	0	0.000125288	0.00194199	0	0.00467236	0		0.00129962	0.00223994	0.000359301
k__Bacteria;p__Firmicutes;c__Bacilli;o__Lactobacillales;__;__;__	0	0.00068772	0.000520775	0.000198667	0	0.000884107	0.00017353	0	0.00037294	0	0	0	0	0	0.00176276	0.00131824	0.00014214	0.000308886	0	0	0.00237074	0.00167571	0.0191365	5.30814e-05		0.00123357	0.00203995	0.000427201
k__Bacteria;p__Bacteroidetes;c__Bacteroidia;o__Bacteroidales;f__Porphyromonadaceae;g__Parabacteroides;s__gordonii	0.0101223	0.000223044	0	0.000993336	0.000149858	0.00252064	0	0	0	0	0	0	0	0	0.000302696	0.000193859	0.00170568	0.00391255	0	0.000140949	0.00433796	0	0.00271112	0		0.00113808	0.0016108	0.000665365
k__Bacteria;p__Firmicutes;c__Clostridia;o__Clostridiales;f__Clostridiaceae;g__Clostridium;__	0	0	0.00197151	0.00130037	0	0.000507891	6.94119e-05	0	0.00105915	0.00185152	0.0101334	0.000788495	0	0.000105089	0.00277768	0.00266232	0.000284281	5.7201e-05	0.00167552	0.00015661	0.0014628	0	0.000447047	0		0.00113793	0.00165673	0.000619125
k__Bacteria;p__Bacteroidetes;c__Bacteroidia;o__Bacteroidales;f__Bacteroidaceae;g__Bacteroides;s__nordii	0.000641813	0.0257244	0	0	0	0	0	0	0	0	0	0	0	0	3.56113e-05	0	0	0	0	0	0	0	0	0		0.00110008	5.6452e-05	0.0021437
k__Bacteria;p__Firmicutes;c__Clostridia;o__Clostridiales;f__[Tissierellaceae];g__1-68;s__	0	0	0	0	0.000128449	0.000940539	0	0	0.000730961	0.0235919	0	0	0	0	0	0.000103391	0.000312709	3.43206e-05	0	0	0	0	0	0		0.00107676	9.76766e-05	0.00205585
k__Bacteria;p__Firmicutes;c__Clostridia;o__Clostridiales;f__Lachnospiraceae;g__Defluviitalea;s__saccharophila	0.000201713	9.29351e-05	0.00104155	0.00084885	0.000278307	0.000695999	0.000485883	9.27214e-05	0.000179011	0.000955623	0.00782503	0.0003567	0.000198015	0.000665561	0.000730031	0.000865902	0.000156354	5.7201e-05	0.0012373	0.000626439	0.00224464	0.0014684	0.000937356	0.00173399		0.00099898	0.00129293	0.000705027
k__Bacteria;p__Proteobacteria;c__Gammaproteobacteria;o__Pasteurellales;f__Pasteurellaceae;__;__	0	0	0	0	0.000107041	0	5.20589e-05	0	0	0	0.0199538	0.00345436	0	0.000210177	0	0	0	0	0	7.83049e-05	0	0	0	0		0.000993991	0.00167608	0.000311904
k__Bacteria;p__Actinobacteria;c__Coriobacteriia;o__Coriobacteriales;f__Coriobacteriaceae;g__Enterococcus;s__casseliflavus	0.0071333	0.000464675	0.00278987	0.000794668	0	0.000376216	0	0	0	0	0.00379514	0.000732174	0.000346526	0.00135448	0	0.000103391	0.0018194	0.00185331	0	0	0	0	0	0.000424651		0.000916158	0.00132369	0.00050863
k__Bacteria;p__Proteobacteria;c__Deltaproteobacteria;o__Desulfovibrionales;f__Desulfovibrionaceae;g__Desulfovibrio;s__oxamicus	0	0	0	0	0.000342532	0.00374335	0	0	0	0	0	0	0.000519789	0.00346792	0	0	0	0	0	0	0	0.0100888	0	0.00249482		0.000860717	7.18601e-05	0.00164957
k__Bacteria;p__Firmicutes;c__Clostridia;o__Clostridiales;f__Ruminococcaceae;g__Clostridium;__	0	0	0	0.000487637	0	0	0	0.000222531	0.00117849	0.00479803	0.00410814	0.00270341	0.000519789	0.000303589	0	0.00116315	0.0008102	0.000583451	0.000283549	0	0.00105927	0	0.00204776	0		0.000844542	0.000833933	0.00085515
k__Bacteria;p__Firmicutes;c__Bacilli;o__Bacillales;__;__;__	0	0	0	0	0	0.000827674	0.000138824	0.00025962	5.96703e-05	0.00155289	0	0	0	0	0	0.000142163	0.00143562	0.0133507	0	0	0.000807062	0	4.32626e-05	0		0.000775729	0.000207036	0.00134442
k__Bacteria;p__Firmicutes;c__Clostridia;o__Clostridiales;f__[Tissierellaceae];g__WAL_1855D;s__	0	0	0	0	8.56329e-05	0.000639567	0	7.41771e-05	7.45879e-05	0.0141154	0	0	0	0	0	0.000245554	0.00200418	0.00129274	0	0	0	0	0	5.30814e-05		0.00077437	0.000180367	0.00136837
k__Bacteria;p__Firmicutes;c__Clostridia;__;__;__;__	0.00121028	0.000743481	0	0	0	0.000376216	0.000260295	0.000574873	0.000328187	0.00141353	0	3.75474e-05	0	0.000443708	0.00178056	0.00266232	0.000270067	0.000606331	0.00018044	0	0.00355612	0	0.00330238	0		0.00073943	0.00090736	0.0005715
k__Bacteria;p__Bacteroidetes;c__Bacteroidia;o__Bacteroidales;f__[Odoribacteraceae];g__Odoribacter;s__	9.16876e-05	0.000148696	0	0.000505698	0.00192674	0.000940539	0.000381765	0.00580436	0	0	0	0.000769722	0	0.000700591	0.000178056	0.000930521	5.68561e-05	0.000411847	0.00185596	0.00103362	0	0.000466434	0.000230734	0.00127395		0.000737824	0.000393483	0.00108217
k__Bacteria;p__Firmicutes;c__Bacilli;o__Lactobacillales;f__Lactobacillaceae;g__Lactobacillus;__	0	0.000167283	0	0	0.000149858	0.000225729	0	0	0	0	0	0	0	0	0	0	0.00595568	0.0108796	0	0	0	0	0	0		0.000724091	0.000508795	0.000939388
k__Bacteria;p__Actinobacteria;c__Coriobacteriia;o__Coriobacteriales;f__Coriobacteriaceae;g__Olsenella;s__profusa	0	0	0	0	0.00036394	0.000395026	0.000277648	0.000166898	0.00049228	0.00334468	0.00266051	0	0	0	0.00202984	0.0032439	0.00167726	0.00124698	0	0	0.000630517	0	0.000461467	0		0.000707956	0.000716122	0.000699791
k__Bacteria;p__Firmicutes;c__Erysipelotrichi;o__Erysipelotrichales;f__Erysipelotrichaceae;g__Clostridium;s__spiroforme	7.33501e-05	0	0.00260388	0.000198667	0	0	0.000260295	0	0.000417692	0	0	0.00015019	0	0.000163471	0.00117517	0.00082713	0	0	0.00185596	0.00126854	0.00110971	0.00152023	0.00181703	0.00350337		0.000706028	0.00077609	0.000635966
k__Bacteria;p__Firmicutes;c__Erysipelotrichi;o__Erysipelotrichales;f__Erysipelotrichaceae;g__[Eubacterium];s__	0	0	0	0	0	0	0	0	0.00456478	0	0	0	0	0	0.00607172	0.00519541	0	0.000125842	0	0	0	0	0	0		0.000664906	0.000886375	0.000443438
k__Bacteria;p__Bacteroidetes;__;__;__;__;__	0	0.000278805	0	0	0.000792105	0.00295329	0.000295001	0.000964302	8.95055e-05	0.00834179	0	0	0	0	0.000213668	0.00144748	0	0	0.000103109	0	0	0	0.000201892	0		0.000653373	0.000141273	0.00116547
k__Bacteria;p__Firmicutes;c__Bacilli;o__Bacillales;f__Bacillaceae;__;__	0.000275063	0.000148696	0	0	0.000321124	0.000300973	0	0	0.00214813	0.00195106	0	0.00379229	0	9.34121e-05	7.12225e-05	0	0.00417893	0.00101818	0	0	0	0.00103652	0	0		0.000638983	0.000582872	0.000695094
k__Bacteria;p__Firmicutes;c__Erysipelotrichi;o__Erysipelotrichales;f__Erysipelotrichaceae;g__Catenibacterium;s__mitsuokai	0	0	0	0	0	0	0	0	0.00884613	0.00461885	0	0	0	0	0	0	0	0	0	0	0	0	0	0		0.00056104	0.000737177	0.000384904
k__Bacteria;p__Firmicutes;c__Clostridia;o__Clostridiales;f__Veillonellaceae;g__Anaerosinus;s__glycerini	0	0	0	0	0.000256899	0	0	0	0	0	0.00191713	0.00841062	0	0	0	3.87717e-05	0	0.000148723	0.000902201	0.000657761	0	0.000656463	0.000129788	0.000336182		0.000560606	0.000267168	0.000854043
k__Bacteria;p__Bacteroidetes;c__Bacteroidia;o__Bacteroidales;f__Bacteroidaceae;g__Bacteroides;s__acidifaciens	0.000678488	0	0.00115315	0.0111254	0	0	0	0	0	0	0	0	0	0	0	0.000361869	0	0	0	4.69829e-05	0	0	0	0		0.00055691	0.000152636	0.000961184
k__Bacteria;p__Firmicutes;c__Bacilli;o__Bacillales;f__Bacillaceae;g__Bacillus;__	0	0	0.000557973	0	0	0.000432648	0	0	0.000104423	0	0.0114245	0	0	0	0	0	0	0	0	9.39658e-05	0.000100883	0.000103652	0	0.000123857		0.000539248	0.00101565	6.28435e-05
k__Bacteria;p__Firmicutes;c__Erysipelotrichi;o__Erysipelotrichales;f__Erysipelotrichaceae;g__Anaerorhabdus;s__furcosa	9.16876e-05	0	0.00249228	0.00187831	0	0	0	0	0	0	0	0	0	0	0	0	0.000113712	0.000114402	0	0	0.000277427	0.00492347	0.00298512	0		0.000536517	0.000496686	0.000576348
k__Bacteria;p__Firmicutes;c__Clostridia;o__Clostridiales;f__Clostridiaceae;g__Clostridium;s__paraputrificum	0	0	0	0	4.28165e-05	0	0	0	0	0	0	0	0	0.00523108	0	0	0.000397993	0.000297445	0	0	0	0	0.00556645	0		0.000480658	0.000500605	0.00046071
k__Bacteria;p__Firmicutes;c__Clostridia;o__Clostridiales;f__Symbiobacteriaceae;g__Caldinitratiruptor;s__microaerophilus	0	0	0	0	0	0	0	0	0.000149176	0	0	0	0	0	0.00931235	0.00140871	0	0	0	0	0	0	0	0		0.000452926	0.00078846	0.000117392
k__Bacteria;p__Bacteroidetes;c__Bacteroidia;o__Bacteroidales;f__[Odoribacteraceae];g__Butyricimonas;s__	0.000403425	0	0	0.000234788	0.000556614	0.000319783	0	0.00051924	0.000134258	0	0	0.000431795	0	0.000175148	0.00028489	0.00377378	0	0.000400407	0	0.00261538	0	0	0.00033168	0		0.000424216	0.000142572	0.00070586
k__Bacteria;p__Firmicutes;c__Clostridia;o__Clostridiales;f__Clostridiaceae;g__Clostridium;s__purinilyticum	0	0	0	0	0	0	0	0	0	0.0100938	0	0	0	0	0	0	0	0	0	0	0	0	0	0		0.000420574	0	0.000841148
k__Bacteria;p__Actinobacteria;c__Actinobacteria;o__Actinomycetales;f__Actinomycetaceae;g__Actinomyces;s__hyovaginalis	0	0	0.00282707	0.00111976	8.56329e-05	0	0	0	0.00140225	0.00193116	0	0.000262832	0.000321774	0.000105089	0.000819059	0	0.000341137	0	0	0	0	8.63767e-05	0	0.00014155		0.000393487	0.000483077	0.000303897
k__Bacteria;p__Firmicutes;c__Erysipelotrichi;o__Erysipelotrichales;f__Erysipelotrichaceae;g__Holdemania;s__	0	0	0	0.000379274	0.000107041	0	0.000260295	0	0	0.00173207	0	0	0	0.000303589	0	2.58478e-05	0.000113712	0.000503369	0.00134041	0.000563795	0	0.00193484	0.000158629	0.00184015		0.000385959	0.000165008	0.000606911
k__Bacteria;p__Firmicutes;c__Erysipelotrichi;o__Erysipelotrichales;f__Erysipelotrichaceae;__;__	0	0	0	0	0	0	0	0	0.000611621	0.000716717	0	0	0	0	0.000427335	0.00109853	0.000596989	8.00815e-05	0.000154663	0	0.000983607	0.00174481	0.00183145	0.000477732		0.000363481	0.000383805	0.000343156
k__Bacteria;p__Firmicutes;c__Clostridia;o__Clostridiales;f__[Tissierellaceae];g__Peptoniphilus;s__	0	0	0	0	0	0.000282162	0	0	0	0.00788389	0	0	0	0	0	0	0.000170568	6.86412e-05	0	0	0	0	0	0		0.000350219	1.4214e-05	0.000686225
k__Bacteria;p__Actinobacteria;c__Coriobacteriia;o__Coriobacteriales;f__Coriobacteriaceae;g__Collinsella;s__	0.000201713	0	0.000669568	0.000234788	0	0	0	0	0	0.000816262	0.00129113	0	0.00381179	0	0	0	0	0	0	0	0	0	0.000562413	0		0.000316153	0.000544718	8.75875e-05
k__Bacteria;p__Proteobacteria;c__Gammaproteobacteria;o__Aeromonadales;f__Succinivibrionaceae;__;__	0	0	0	0	0	0	0	0	0	0	0	0	0	0	0	0	0	0	0	0	0	0.00328231	0	0.00424651		0.000313701	0	0.000627402
k__Bacteria;p__Firmicutes;c__Clostridia;o__Clostridiales;f__Lachnospiraceae;g__Clostridium;s__bolteae	0.000238388	0	0	0.000632123	0.000278307	0.000413837	0	0	0	0	0	0	0	0	0.000551975	0.000697891	0.000625418	0.000606331	0.000670207	0	0	0.00145113	0.000749885	0.000601589		0.000313212	0.000259515	0.000366908
k__Bacteria;p__Bacteroidetes;c__Bacteroidia;o__Bacteroidales;f__S24-7;g__;s__	0	0.00171001	0	0	0	0.000620756	0	0	0	0	0	0	0	0	0	0	0.000696488	0.00209356	0	0	0.000126103	0.000103652	0.00201892	0		0.000307062	0.000236793	0.000377331
k__Bacteria;p__Actinobacteria;c__Actinobacteria;o__Actinomycetales;f__Gordoniaceae;g__Millisia;s__brevis	0	0	0	0	0	0	0	0	0	0.00714727	0	0	0	0	0	0	0.000113712	0	0	0	0	0	0	0		0.000302541	9.47602e-06	0.000595605
k__Bacteria;p__Proteobacteria;c__Deltaproteobacteria;o__Desulfovibrionales;f__Desulfomicrobiaceae;g__Desulfomicrobium;s__orale	0	0	0	0	0.000385348	0.000526702	0	0.00166898	0	0	0	0	0	0.000116765	0	0	0	0	0	0	0.00209332	0	0.00149977	0		0.00026212	0.000331536	0.000192704
k__Bacteria;p__Synergistetes;c__Synergistia;o__Synergistales;f__Synergistaceae;g__Synergistes;s__	0	0	0	0	0	0	0	0	0	0	0	0	0	0	0	0	0	0	0	0	0.00128625	0	0.00474446	0		0.00025128	0.00050256	0
k__Bacteria;p__Firmicutes;c__Clostridia;o__Clostridiales;f__Eubacteriaceae;g__Pseudoramibacter_Eubacterium;s__	0.0001467	0	0	0	0	0	0	0	0	0.000776444	0	9.38685e-05	0	0	0.00270646	0.00218414	0	0	0	0	0	0	0	0		0.00024615	0.000237763	0.000254538
k__Bacteria;p__Actinobacteria;c__Actinobacteria;o__Actinomycetales;f__Propionibacteriaceae;g__Propionibacterium;__	0.000110025	0	0	0	8.56329e-05	0	0.000381765	0	0.000119341	0	0.00285614	0	0	0	0	0	0	0.0011669	0	0.00015661	0	0.000863767	5.76834e-05	0.000106163		0.000246001	0.000300882	0.00019112
k__Bacteria;p__Bacteroidetes;c__Flavobacteriia;o__Flavobacteriales;f__[Weeksellaceae];g__Elizabethkingia;s__	0	0	0	0	0	0	0	0	0	0	0.00504715	0	0	0	0	0	0	0	0	0	0	0	0	0		0.000210298	0.000420595	0
k__Bacteria;p__Actinobacteria;c__Coriobacteriia;o__Coriobacteriales;f__Coriobacteriaceae;g__Eggerthella;s__	0	0	0.000929956	0	0	0	0	0	0.000134258	0.000597265	0	0	0	0	0.000427335	0.000555728	0	0.000800815	0	0.000219254	0	0.000984694	0.000374942	0		0.000209344	0.000155541	0.000263146
k__Bacteria;p__Bacteroidetes;c__Bacteroidia;o__Bacteroidales;f__Porphyromonadaceae;__;__	0	0	0	0	0	0	0	0	0.000358022	0	0	0	0	0	0.000480752	0.00407103	0	0	0	0	0	0	0	0		0.000204575	6.98978e-05	0.000339252
k__Bacteria;p__Proteobacteria;c__Epsilonproteobacteria;o__Campylobacterales;f__Campylobacteraceae;g__Campylobacter;s__rectus	0	0	0	0	0	0	0	0.000111266	0.000134258	0.0027076	0	0	0	0	0.000106834	0.000697891	0	0	0	0	0	0.000846491	0	0.000106163		0.000196271	2.0091e-05	0.000372451
k__Bacteria;p__Firmicutes;c__Clostridia;o__Clostridiales;f__Christensenellaceae;g__;s__	0	0	0.000371982	0	0.000214082	0	0.00098912	0.00305981	5.96703e-05	0	0	0	0	0	0	0	0	0	0	0	0	0	0	0		0.000195611	0.000136238	0.000254984
k__Bacteria;p__Firmicutes;c__Clostridia;o__Clostridiales;f__Clostridiaceae;g__Clostridium;s__gasigenes	0	0	0	0	0	0	0	0	0	0	0	0	0	0	0	0	0	0	0	0	0.00370744	0	0.000807568	0		0.000188125	0.000376251	0
k__Bacteria;p__Firmicutes;c__Clostridia;o__Clostridiales;f__Lachnospiraceae;g__Butyrivibrio;s__crossotus	0	0	0	0	0	0	0	0	0.0013575	0	0	0.000525664	0	0	0	0	0	0	0	0	0.00239596	0	0.000201892	0		0.000186709	0.000329613	4.38053e-05
k__Bacteria;p__Actinobacteria;c__Coriobacteriia;o__Coriobacteriales;f__Coriobacteriaceae;__;__	0	0	0	0	0	0	0	0	0.000656374	0	0.000547752	0	0	0	0	0.000930521	0	0	0	0.00015661	0.000580076	0.000552811	0.000634518	0		0.000169111	0.00020156	0.000136662
k__Bacteria;p__Proteobacteria;c__Betaproteobacteria;o__Burkholderiales;f__Oxalobacteraceae;g__Herbaspirillum;__	0	0.000204457	0	0	0.000256899	0.000978161	0.000364413	0.000945758	0.000134258	0	0	0	0	0	0	0	0.000312709	0.000411847	0	9.39658e-05	0	0	0.000230734	0		0.000163883	0.000108251	0.000219516
k__Bacteria;p__TM7;c__TM7-3;o__;f__;g__;s__	7.33501e-05	0	0.00115315	0.00084885	0	0.000150486	0.000138824	0	0.000179011	0	0	0	0	8.17356e-05	0.000267085	0.00029725	0	0	0	0	7.5662e-05	0	0	0.000194632		0.000144168	0.000157256	0.000131079
k__Bacteria;p__Actinobacteria;c__Coriobacteriia;o__Coriobacteriales;f__Coriobacteriaceae;g__Slackia;s__	0	0	0	0	0	0.000790053	0	0	0	0	0	0	0	0	0.00069442	0.000969293	0	0	0	0	0.000277427	0.00025913	0.000158629	0.000300794		0.000143739	9.42064e-05	0.000193273
k__Bacteria;p__Cyanobacteria;c__Chloroplast;o__Streptophyta;f__;g__;s__	7.33501e-05	0	0	0	0	0.00047027	0.000867649	0.00150209	0	0	0	0	0	0.000105089	0.000124639	0	0	0	0	0	7.5662e-05	0	0.000115367	0		0.000138921	0.000104722	0.00017312
k__Bacteria;p__Firmicutes;c__Erysipelotrichi;o__Erysipelotrichales;f__Erysipelotrichaceae;g__cc_115;s__	0	0	0	0	0	0	0	0	0.00102931	0	0	0	0.000618797	0.000198501	0	0	0.000198996	0.000972418	0	0	0.000151324	0	0.000129788	0		0.000137464	0.000177351	9.75765e-05
k__Bacteria;p__Synergistetes;c__Synergistia;o__Synergistales;f__Synergistaceae;g__Cloacibacillus;s__	0.00130196	0.000148696	0	0	0.000321124	0	0.000242942	0.000222531	0	0	0	0	0	0	0.000373918	0.000684967	0	0	0	0	0	0	0	0		0.000137339	0.000186662	8.80162e-05
k__Bacteria;p__Proteobacteria;c__Betaproteobacteria;__;__;__;__	0	0	0	0.000433456	0	0.000432648	0	0	0	0	0	0.000788495	0	8.17356e-05	0	0	7.10702e-05	0.00146435	0	0	0	0	0	0		0.000136323	5.92251e-06	0.000266723
k__Bacteria;p__Actinobacteria;c__Coriobacteriia;o__Coriobacteriales;f__Coriobacteriaceae;g__Paraeggerthella;s__hongkongensis	0	0	0	0	0	0	0	0	0.000313269	0	0	0	0	0.000280236	0	0	0	0.000755054	0	0	0	0.000621912	0.00119693	0		0.000131975	0.00012585	0.0001381
k__Bacteria;p__Bacteroidetes;c__Bacteroidia;o__Bacteroidales;f__[Barnesiellaceae];g__Barnesiella;s__viscericola	0	0	0	0	0	0	0	0	0	0	0	0	0	0	0	0	0.00186204	0.000926657	0	0	0	0	0	0		0.000116196	0.00015517	7.72214e-05
k__Bacteria;p__Proteobacteria;c__Betaproteobacteria;o__Burkholderiales;f__Comamonadaceae;g__Limnobacter;s__litoralis	0	0.000576197	0	0.000162546	0	0.000300973	0	0.000333797	0	0	0	0	0	0	0	0	0	0	0	0	0	0.00136475	0	0		0.000114094	0	0.000228189
k__Bacteria;p__Bacteroidetes;c__Bacteroidia;o__Bacteroidales;f__[Paraprevotellaceae];g__;s__	0.000825188	0.0018587	0	0	0	0	5.20589e-05	0	0	0	0	0	0	0	0	0	0	0	0	0	0	0	0	0		0.000113998	7.31039e-05	0.000154892
k__Bacteria;p__Firmicutes;c__Clostridia;o__Clostridiales;f__Lachnospiraceae;g__Clostridium;s__aldenense	0.000348413	0	0	0	0	0	0	0	0	0	0	0	0	0	0	0.00102099	8.52842e-05	0.00104106	0	0	0	0	0	0.000194632		0.000112099	3.61414e-05	0.000188057
k__Bacteria;p__Firmicutes;c__Bacilli;o__Lactobacillales;f__Lactobacillaceae;g__Pediococcus;__	0	0	0	0	0	0	0	0	0	0	0	0	0	0.000280236	0.00151348	0.00076251	0	0	0	0	0	0	0	0		0.000106509	0.000126123	8.68956e-05
k__Bacteria;p__Proteobacteria;c__Epsilonproteobacteria;o__Campylobacterales;f__Campylobacteraceae;g__Campylobacter;s__ureolyticus	0	0	0	0	0	0.0010534	0	0	0	0	0	0	0	0	0	0	0.000255853	0.0012241	0	0	0	0	0	0		0.000105557	2.13211e-05	0.000189792
k__Bacteria;p__Firmicutes;c__Bacilli;o__Bacillales;f__Planococcaceae;g__Staphylococcus;s__saprophyticus	0	0	0	0	0	0	0	0	0.000179011	0	0	0	0	0	0	0	0	0.00109826	0	0	0	0.00101924	0	0		9.56882e-05	1.49176e-05	0.000176459
k__Bacteria;p__Firmicutes;c__Clostridia;o__Clostridiales;f__[Tissierellaceae];g__ph2;s__	0	0	0	0	0	0	0.000190883	0	0	0.00185152	0	0	0	0	0	0.000142163	0	0	0	0	0	0	0	0		9.10236e-05	1.59069e-05	0.00016614
k__Bacteria;p__Proteobacteria;c__Gammaproteobacteria;__;__;__;__	0	0	0	0	0	0	0	0	0	0.00195106	0	0	0	0	0	0	0	0.000194484	0	0	0	0	2.88417e-05	0		9.05996e-05	2.40348e-06	0.000178796
k__Bacteria;p__Firmicutes;c__Bacilli;o__Lactobacillales;f__Lactobacillaceae;__;__	0	0	0.00137633	0.000541819	0	0	0	0	0	0	0	0	0	0	0	0	0.000198996	0	0	0	0	0	0	0		8.82146e-05	0.000131278	4.51516e-05
k__Bacteria;p__Firmicutes;c__Clostridia;o__Clostridiales;f__Lachnospiraceae;g__Clostridium;s__symbiosum	0.000330075	0	0	0	0	0.000225729	0	0	0	0	0	0	0	0	0	0.000245554	0.000255853	0	0	0	0	0.00101924	0	0		8.6519e-05	4.88273e-05	0.000124211
k__Bacteria;p__Firmicutes;c__Clostridia;o__Clostridiales;f__Lachnospiraceae;g__Ruminococcus;s__gauvreauii	0.000641813	0	0	0	0	0	0	0	0	0	0	0	0	0	0.000391724	6.46195e-05	0.000270067	0	0	0	0.00035309	0	0.00033168	0		8.55414e-05	0.000165698	5.38496e-06
k__Bacteria;p__Bacteroidetes;c__Bacteroidia;o__Bacteroidales;f__Rikenellaceae;g__human;s__gut metagenome	0	0	0	0	0.000128449	0.00184346	0	0	0	0	0	0	0	0	0	0	0	0	0	0	0	0	0	0		8.21628e-05	1.07041e-05	0.000153621
k__Bacteria;p__Proteobacteria;c__Gammaproteobacteria;o__Pseudomonadales;f__Pseudomonadaceae;g__Pseudomonas;__	0	0	0	0	0	0	8.67649e-05	0.00012981	0	0	0.00133026	0	0	0	0	0	0	0.000263125	0	0	0	0	0	0.00014155		8.13127e-05	0.000118085	4.45404e-05
k__Bacteria;p__Actinobacteria;c__Actinobacteria;o__Actinomycetales;__;__;__	0	0	0	0	0	0	0	0	0.000104423	0.000975532	0	0	0	0	0.000391724	0.000271402	0	0.000183043	0	0	0	0	0	0		8.02552e-05	4.13456e-05	0.000119165
k__Bacteria;p__Firmicutes;c__Clostridia;o__Clostridiales;f__Ruminococcaceae;g__Bacteroides;s__cellulosolvens	0	0	0	0	0	0	0	0	0.000238681	0.000617173	0	0	0	0	0.000106834	0.000426489	0.000255853	0.000125842	0	0	7.5662e-05	0	0	0		7.69389e-05	5.64191e-05	9.74587e-05
k__Bacteria;p__Bacteroidetes;c__Bacteroidia;o__Bacteroidales;f__Rikenellaceae;g__Alistipes;s__massiliensis	0	0	0	0	0	0.000188108	0	0	0.000104423	0	0	0	0.000495037	0.000443708	0	0	0.000170568	0.000423288	0	0	0	0	0	0		7.60472e-05	6.41691e-05	8.79253e-05
k__Bacteria;p__Firmicutes;c__Erysipelotrichi;o__Erysipelotrichales;f__Erysipelotrichaceae;g__Coprobacillus;s__cateniformis	0.000201713	0	0	0	0	0	0	0	0	0	0	0	0	0	0	0	0	0.00159019	0	0	0	0	0	0		7.46626e-05	1.68094e-05	0.000132516
k__Bacteria;p__Proteobacteria;c__Gammaproteobacteria;o__Pseudomonadales;f__Moraxellaceae;g__Enhydrobacter;s__aerosaccus	0	0	0	0	0	0	0	0	0	0.00145334	0	0	0	0	0	0	0	0.000125842	0.000206217	0	0	0	0	0		7.43918e-05	1.71848e-05	0.000131599
k__Bacteria;p__Tenericutes;c__Mollicutes;o__Acholeplasmatales;f__;g__;s__	0	0	0	0	0	0	0	0	0	0	0	0	0	0	0	0	0	0	0	0	0.00110971	0	0.000547993	0		6.90709e-05	0.000138142	0
k__Bacteria;p__Fusobacteria;c__Fusobacteriia;o__Fusobacteriales;f__Fusobacteriaceae;g__;s__	0	0	0	0	0	0	0	0	0	0	0	0	0	0	0	0	0	0	0	0	0	0.0013302	0.000259575	0		6.62407e-05	2.16313e-05	0.00011085
k__Bacteria;p__Firmicutes;c__Clostridia;o__Clostridiales;f__Christensenellaceae;g__Christensenella;s__	0.000110025	0	0	0	0	7.52431e-05	0	0	0	0	0	0.000131416	0	4.67061e-05	0.000320501	9.04673e-05	0.000170568	0	0.00018044	6.26439e-05	0.000151324	0	7.21043e-05	0.000176938		6.61824e-05	8.3747e-05	4.86179e-05
k__Bacteria;p__Firmicutes;c__Clostridia;o__Clostridiales;f__Ruminococcaceae;g__Anaerotruncus;s__	0	0	0	0	0	0	0	0	0	0	0	0	0	0	0	0.000672043	0	0.000755054	0	0	0	0	8.65251e-05	0		6.30676e-05	7.21043e-06	0.000118925
k__Bacteria;p__Firmicutes;c__Bacilli;o__Lactobacillales;f__Lactobacillaceae;g__Pediococcus;s__damnosus	0	0	0	0	0	0	0	0	8.95055e-05	0	0	0	0	0	0	0	0.00140719	0	0	0	0	0	0	0		6.23623e-05	0.000124725	0
k__Bacteria;p__Firmicutes;c__Clostridia;o__Clostridiales;f__[Tissierellaceae];g__Finegoldia;s__	0	0	0	0	0	0	0	0	0	0.000856079	0	0	0	0	0	2.58478e-05	0	0.000514809	0	7.83049e-05	0	0	0	0		6.146e-05	0	0.00012292
k__Bacteria;p__Firmicutes;c__Bacilli;o__Lactobacillales;f__Lactobacillaceae;g__Lactobacillus;s__ruminis	0	0	0	0	0	0	0	0	0	0	0	0	0	0	0.00138884	0	0	0	0	0	0	0	0	0		5.78683e-05	0.000115737	0
k__Bacteria;p__Bacteroidetes;c__Bacteroidia;o__Bacteroidales;f__[Barnesiellaceae];g__Barnesiella;__	0	0	0	0	0	0	0	0	0	0	0	0	0.000148511	0.00120268	0	0	0	0	0	0	0	0	0	0		5.62997e-05	1.23759e-05	0.000100223
k__Bacteria;p__Firmicutes;c__Erysipelotrichi;o__Erysipelotrichales;f__Erysipelotrichaceae;g__Clostridium;s__ramosum	0	0	0.000855559	0.000307031	0	0	0	0	0	0	0	0	0	0	0	0	0	0	0	9.39658e-05	0	0	0	0		5.23565e-05	7.12966e-05	3.34164e-05
k__Bacteria;p__Firmicutes;c__Clostridia;o__Clostridiales;f__[Tissierellaceae];g__Anaerococcus;s__	0	0	0	0	0	0.000112865	0	0	0	0.00107508	0	0	0	0	0	0	0	0	0	0	0	0	0	0		4.94975e-05	0	9.89951e-05
k__Bacteria;p__Firmicutes;c__Clostridia;o__Clostridiales;f__Ruminococcaceae;g__Ruminococcus;s__callidus	0	0	0	0	0	0.000601945	0	0	0	0.000398176	0	0.000168963	0	0	0	0	0	0	0	0	0	0	0	0		4.87119e-05	0	9.74237e-05
k__Bacteria;p__Firmicutes;c__Bacilli;o__Lactobacillales;f__Lactobacillaceae;g__Lactobacillus;s__paraplantarum	0	7.43481e-05	0	0	0	0	0	0	0	0	0	0	0	0	0	0	0.000852842	0.000148723	0	0	0	0	0	0		4.48297e-05	7.10702e-05	1.85892e-05
k__Bacteria;p__Firmicutes;c__Clostridia;o__Clostridiales;f__Veillonellaceae;__;__	0.000110025	0.000947938	0	0	0	0	0	0	0	0	0	0	0	0	0	0	0	0	0	0	0	0	0	0		4.40818e-05	9.16876e-06	7.89948e-05
k__Bacteria;p__Firmicutes;c__Clostridia;o__Clostridiales;f__Lachnospiraceae;g__Clostridium;s__lavalense	0	0	0	0.000704365	0	0	0	0	0	0	0	0	0	0	0	0	0	6.86412e-05	0	0.000250576	0	0	0	0		4.26493e-05	0	8.52985e-05
k__Bacteria;p__Actinobacteria;c__Actinobacteria;o__Actinomycetales;f__Corynebacteriaceae;g__Corynebacterium;s__aurimucosum	0	0	0	0	0	0	0	0	0.000104423	0	0	0	0	0	0	0	0	9.15217e-05	0	0	0	0.000811941	0	0		4.19952e-05	8.70192e-06	7.52885e-05
k__Bacteria;p__Firmicutes;c__Bacilli;o__Lactobacillales;f__Aerococcaceae;g__Granulicatella;s__balaenopterae	0	0	0.000743965	0	0	9.40539e-05	0	0	0	0	0	0	0	0	0.000160251	0	0	0	0	0	0	0	0	0		4.15946e-05	7.53513e-05	7.83783e-06
k__Bacteria;p__Actinobacteria;c__Actinobacteria;o__Actinomycetales;f__Propionibacteriaceae;g__Propionibacterium;s__granulosum	0	0	0	0	0	0	0	0	0	0	0	0	0	0	0	0	0	0.000274565	0.000154663	0	0	0.000552811	0	0		4.09183e-05	1.28886e-05	6.8948e-05
k__Bacteria;p__Bacteroidetes;c__Bacteroidia;o__Bacteroidales;f__Bacteroidaceae;g__Bacteroides;s__plebeius	0	0	0	0	0	0.000902918	0	0	0	0	0	0	0	0	0	0	0	0	0	0	0	0	0	0		3.76216e-05	0	7.52431e-05
k__Bacteria;p__Tenericutes;c__Mollicutes;o__Anaeroplasmatales;f__Anaeroplasmataceae;g__;s__	0	0	0	0	0.00072788	0	0	0	0	0	0	0	0	0	0	0	0	0	0	0	0	0	0.000158629	0		3.69379e-05	7.38758e-05	0
k__Bacteria;p__[Thermi];c__Deinococci;o__Thermales;f__Thermaceae;g__Meiothermus;s__	0	0	0	0	0	0	0	0	0	0	0.000860754	0	0	0	0	0	0	0	0	0	0	0	0	0		3.58647e-05	7.17295e-05	0
k__Bacteria;p__Actinobacteria;c__Actinobacteria;o__Actinomycetales;f__Corynebacteriaceae;g__Corynebacterium;__	0	0	0	0	0	0	0	0	0	0.000756535	0	0	0	0	0	0	0	0	0	0	0	0	0	0		3.15223e-05	0	6.30446e-05
k__Bacteria;p__Firmicutes;c__Bacilli;__;__;__;__	0	0	0	3.61213e-05	0	0	0	0	0	0	0	0	0	0	0.000712225	0	0	0	0	0	0	0	0	0		3.11811e-05	5.93521e-05	3.01011e-06
k__Bacteria;p__Actinobacteria;c__Actinobacteria;o__Actinomycetales;f__Propionibacteriaceae;__;__	0	0	0	0	0	0	0	0	0	0	0	0	0	0	0.000106834	0.000103391	0	0	0	0	0	0.000431883	0	3.53876e-05		2.8229e-05	8.90282e-06	4.75552e-05
k__Bacteria;p__Firmicutes;c__Erysipelotrichi;o__Erysipelotrichales;f__Erysipelotrichaceae;g__gut;s__metagenome	0	0	0	0	0	0.000583134	0	0	0	0	0	0	0	0	0	0	0	0	0	0	0	0	0	0		2.42973e-05	0	4.85945e-05
k__Bacteria;p__Proteobacteria;c__Betaproteobacteria;o__Burkholderiales;f__Comamonadaceae;__;__	0	0.000278805	0	0	0.000171266	0	0	0	0	0	0	0	0	0	0	0	0	0	0	0.000125288	0	0	0	0		2.39733e-05	1.42722e-05	3.36744e-05
k__Bacteria;p__Actinobacteria;c__Actinobacteria;o__Bifidobacteriales;f__Bifidobacteriaceae;g__Alloscardovia;s__	0.000275063	9.29351e-05	0	0	0	0	0	0	0	0	0	0	0	0	0	0	0.000198996	0	0	0	0	0	0	0		2.36248e-05	3.95049e-05	7.74459e-06
k__Bacteria;p__Actinobacteria;c__Actinobacteria;o__Actinomycetales;f__Micrococcaceae;g__Rothia;__	0	0	0.000334784	0	0	0	0	0	0	0	0	0	0	0	0.000124639	0	7.10702e-05	0	0	0	0	0	0	0		2.21039e-05	4.42078e-05	0
k__Bacteria;p__Proteobacteria;c__Alphaproteobacteria;o__Sphingomonadales;f__Sphingomonadaceae;g__Sphingomonas;s__mali	0	0	0	0	0	0	0	0	0	0	0	0	0	0	0	0	0	0	0	0	0	0.000500985	0	0		2.08744e-05	0	4.17487e-05
k__Bacteria;p__Actinobacteria;c__Actinobacteria;o__Actinomycetales;f__Micrococcaceae;__;__	0	0	0	0	0	0	0	0	0	0	0	0	0	0	0	0	0	9.15217e-05	0	0	0	0.000397333	0	0		2.03689e-05	0	4.07379e-05
k__Bacteria;p__Firmicutes;c__Bacilli;o__Lactobacillales;f__Lactobacillaceae;g__Lactobacillus;s__hamsteri	0	0	0	0	0	0	0	0	0	0	0	0	0	0.000467061	0	0	0	0	0	0	0	0	0	0		1.94609e-05	0	3.89217e-05
k__Bacteria;p__Firmicutes;c__Clostridia;o__Clostridiales;f__Eubacteriaceae;g__Anaerofustis;s__	0	0	0	7.22426e-05	0	0	6.94119e-05	0	0.000164093	0	0	0	0	0	0	0.000142163	0	0	0	0	0	0	0	0		1.8663e-05	1.94588e-05	1.78671e-05
k__Bacteria;p__TM7;c__TM7-3;o__CW040;f__;g__;s__	0	0	0	0	0	0	0	0	0	0.000437994	0	0	0	0	0	0	0	0	0	0	0	0	0	0		1.82497e-05	0	3.64995e-05
k__Bacteria;p__Firmicutes;c__Clostridia;o__Clostridiales;f__Clostridiaceae;g__Clostridium;s__acidurici	0	0	0	0	0	0	0	0	0	0	0	0	0	0	0	0	0	0	0	0	0	0.000414608	0	0		1.72753e-05	0	3.45507e-05
k__Bacteria;p__Bacteroidetes;c__Flavobacteriia;o__Flavobacteriales;f__[Weeksellaceae];g__Weeksella;s__virosa	0	0	0	0	0	0	0	0	0	0	0	0	0	0	0	0	0	0	0	0	0	0	0	0.000406957		1.69565e-05	0	3.39131e-05
k__Bacteria;p__Firmicutes;c__Erysipelotrichi;o__Erysipelotrichales;f__Erysipelotrichaceae;g__Clostridium;s__saccharogumia	0	0	0	0	0	0	0	0	0	0	0	0	0	0	0	0	0	0	0	0.000109627	0	0.000155478	0	0.000123857		1.62067e-05	0	3.24134e-05
k__Bacteria;p__Tenericutes;c__Mollicutes;__;__;__;__	0.0002934	9.29351e-05	0	0	0	0	0	0	0	0	0	0	0	0	0	0	0	0	0	0	0	0	0	0		1.60973e-05	2.445e-05	7.74459e-06
k__Bacteria;p__Firmicutes;c__Clostridia;o__Clostridiales;f__Lachnospiraceae;g__Lachnospira;s__pectinoschiza	0	0	0	0	0	0	0	0.000111266	0	0	0	0	0	0	0	0.000258478	0	0	0	0	0	0	0	0		1.5406e-05	0	3.0812e-05
k__Bacteria;p__Proteobacteria;c__Alphaproteobacteria;o__Rickettsiales;f__mitochondria;__;__	0	0	0	0	0	0	0.000190883	0.000166898	0	0	0	0	0	0	0	0	0	0	0	0	0	0	0	0		1.49076e-05	1.59069e-05	1.39082e-05
k__Bacteria;p__Firmicutes;c__Clostridia;o__Clostridiales;f__Ruminococcaceae;g__Clostridium;s__cellobioparum	0	0	0	0	0	0	0	0	0	0	0	0.0003567	0	0	0	0	0	0	0	0	0	0	0	0		1.48625e-05	0	2.9725e-05
k__Bacteria;p__Proteobacteria;c__Alphaproteobacteria;o__Rhizobiales;f__Bradyrhizobiaceae;__;__	0	0	0	0	0	0	0.00034706	0	0	0	0	0	0	0	0	0	0	0	0	0	0	0	0	0		1.44608e-05	2.89216e-05	0
k__Bacteria;p__Proteobacteria;c__Deltaproteobacteria;o__Desulfovibrionales;__;__;__	0	9.29351e-05	0	0	0	0	0	0	0	0	0	0	0	0	0	6.46195e-05	0	5.7201e-05	0	0	0.000126103	0	0	0		1.42025e-05	1.05086e-05	1.78963e-05
k__Bacteria;p__Actinobacteria;c__Actinobacteria;o__Actinomycetales;f__Micrococcaceae;g__Rothia;s__terrae	0	0	0	0	0	5.64323e-05	0	0	0	0	0	0	0	3.50295e-05	0	0.000206782	0	0	0	0	0	0	0	0		1.24268e-05	0	2.48537e-05
k__Bacteria;p__Actinobacteria;c__Coriobacteriia;o__Coriobacteriales;f__Coriobacteriaceae;g__;s__	0	0	0	0	0	0	0	0	0	0	0	0	0	0.00026856	0	0	0	0	0	0	0	0	0	0		1.119e-05	0	2.238e-05
k__Bacteria;p__Proteobacteria;c__Alphaproteobacteria;o__Caulobacterales;f__Caulobacteraceae;g__Brevundimonas;__	0	0	0	0	0	0	0	0	0	0	0	0	0	0	0	0	0	0.000240244	0	0	0	0	0	0		1.00102e-05	0	2.00204e-05
k__Bacteria;p__Firmicutes;c__Bacilli;o__Lactobacillales;f__Leuconostocaceae;g__Weissella;s__hellenica	0	0	0	0	0	0	0	0	0.000164093	0	0	0	0	0	0	0	7.10702e-05	0	0	0	0	0	0	0		9.79848e-06	1.9597e-05	0
k__Bacteria;p__Firmicutes;c__Clostridia;o__Clostridiales;f__Peptostreptococcaceae;g__Peptostreptococcus;s__anaerobius	0	0	0	0	0	0.000169297	0	0	0	0	0	0	0	0	0	0	0	0	0	6.26439e-05	0	0	0	0		9.66421e-06	0	1.93284e-05
k__Bacteria;p__Verrucomicrobia;c__Verrucomicrobiae;o__Verrucomicrobiales;f__Verrucomicrobiaceae;__;__	0	0	0	0	0.000214082	0	0	0	0	0	0	0	0	0	0	0	0	0	0	0	0	0	0	0		8.9201e-06	1.78402e-05	0
k__Bacteria;p__Firmicutes;c__Bacilli;o__Lactobacillales;f__Aerococcaceae;g__Lacticigenium;s__naphtae	0	0	0	0	0	0	0	0	0	0	0	0	0	0	0	0	0	0	0.000206217	0	0	0	0	0		8.59239e-06	1.71848e-05	0
k__Bacteria;p__Actinobacteria;c__Actinobacteria;o__Actinomycetales;f__Micrococcaceae;g__Micrococcus;s__terreus	0	0	0	0	0	0	0	0	0	0	0	0	0	0	0	0	0	0.000171603	0	0	0	0	0	0		7.15013e-06	0	1.43003e-05
k__Bacteria;p__Firmicutes;c__Erysipelotrichi;o__Erysipelotrichales;f__Erysipelotrichaceae;g__Bulleidia;s__moorei	0	0	0	0	0	0	0	0	0	0	0	0	0	0	0	0.000129239	0	0	0	0	0	0	2.88417e-05	0		6.5867e-06	2.40348e-06	1.07699e-05
k__Bacteria;p__Firmicutes;c__Clostridia;o__Clostridiales;f__Veillonellaceae;g__Selenomonas;s__bovis	0	0.000148696	0	0	0	0	0	0	0	0	0	0	0	0	0	0	0	0	0	0	0	0	0	0		6.19567e-06	0	1.23913e-05
k__Bacteria;p__Proteobacteria;c__Gammaproteobacteria;o__Pseudomonadales;f__Moraxellaceae;__;__	0	0	0	0	0	0	0	0	0	0	0	0	0	0	0	0	4.26421e-05	0	0	0	0	0	0	7.07752e-05		4.72572e-06	3.55351e-06	5.89793e-06
k__Bacteria;p__Proteobacteria;c__Gammaproteobacteria;o__Aeromonadales;f__Succinivibrionaceae;g__Succinatimonas;s__hippei	0	3.7174e-05	0	0	0	7.52431e-05	0	0	0	0	0	0	0	0	0	0	0	0	0	0	0	0	0	0		4.68405e-06	0	9.3681e-06
k__Bacteria;p__Proteobacteria;c__Gammaproteobacteria;o__Pseudomonadales;f__Moraxellaceae;g__Acinetobacter;s__	0.000110025	0	0	0	0	0	0	0	0	0	0	0	0	0	0	0	0	0	0	0	0	0	0	0		4.58438e-06	9.16876e-06	0
Unassigned;__;__;__;__;__;__	0	0	0	0	0	0	0	0	0	0	0	0	0	7.00591e-05	0	0	0	0	0	0	0	3.45507e-05	0	0		4.35874e-06	0	8.71748e-06
k__Bacteria;p__Firmicutes;c__Clostridia;o__Clostridiales;f__[Tissierellaceae];g__Gallicola;s__	0	0	0	0	0	9.40539e-05	0	0	0	0	0	0	0	0	0	0	0	0	0	0	0	0	0	0		3.91891e-06	0	7.83783e-06
k__Bacteria;p__Tenericutes;c__Mollicutes;o__RF39;f__;g__;s__	0	0	0	0	0	0	0	0	0	0	0	0	0	0	0	9.04673e-05	0	0	0	0	0	0	0	0		3.76947e-06	0	7.53894e-06
k__Bacteria;p__Firmicutes;c__Erysipelotrichi;o__Erysipelotrichales;f__Erysipelotrichaceae;g__Clostridium;__	0	0	0	0	0	0	0	0	0	0	0	0	0	0	0	0	0	0	0	7.83049e-05	0	0	0	0		3.2627e-06	0	6.5254e-06
k__Bacteria;p__Actinobacteria;c__Actinobacteria;o__Bifidobacteriales;f__Bifidobacteriaceae;g__Scardovia;s__	0	0	0	0	0	0	0	0	0	0	0	0	0	0	0	7.75434e-05	0	0	0	0	0	0	0	0		3.23098e-06	0	6.46195e-06
k__Bacteria;p__Bacteroidetes;c__Bacteroidia;o__Bacteroidales;f__Marinilabiaceae;g__Cytophaga;s__xylanolytica	0	0	0	0	0	7.52431e-05	0	0	0	0	0	0	0	0	0	0	0	0	0	0	0	0	0	0		3.13513e-06	0	6.27026e-06
k__Bacteria;p__Actinobacteria;c__Coriobacteriia;o__Coriobacteriales;f__Coriobacteriaceae;g__Atopobium;s__rimae	0	0	0	0	0	0	0	0	0	0	0	0	0	0	0	0	0	0	0	0	0	0	5.76834e-05	0		2.40348e-06	4.80695e-06	0
k__Bacteria;p__Firmicutes;c__Clostridia;o__Clostridiales;f__Veillonellaceae;g__Veillonella;__	0	0	0	0	0	0	0	0	0	0	0	5.63211e-05	0	0	0	0	0	0	0	0	0	0	0	0		2.34671e-06	0	4.69343e-06
k__Bacteria;p__Proteobacteria;c__Alphaproteobacteria;o__Rhodobacterales;f__Rhodobacteraceae;g__Albidovulum;s__inexpectatum	0	0	0	0	0	0	0	0	0	0	0	0	0	0	0	0	0	0	0	0	5.04414e-05	0	0	0		2.10172e-06	4.20345e-06	0
k__Bacteria;p__Firmicutes;c__Clostridia;o__Clostridiales;f__Ruminococcaceae;g__Ruminococcus;__	0	0	0	0	0	0	0	0	0	0	0	0	0	0	0	0	0	4.57608e-05	0	0	0	0	0	0		1.9067e-06	0	3.8134e-06
k__Bacteria;p__Actinobacteria;c__Actinobacteria;o__Actinomycetales;f__Actinomycetaceae;g__Varibaculum;s__	0	0	0	0	0	0	0	0	0	0	0	0	0	0	0	0	0	0	0	0	0	0	4.32626e-05	0		1.80261e-06	3.60521e-06	0
k__Bacteria;p__TM7;c__TM7-3;o__CW040;f__F16;g__;s__	0	0	0	0	0	0	0	0	0	0	0	0	0	0	0	0	0	0	0	0	0	0	4.32626e-05	0		1.80261e-06	3.60521e-06	0
k__Bacteria;p__Actinobacteria;c__Actinobacteria;o__Actinomycetales;f__Actinomycetaceae;g__Mobiluncus;s__	0	0	0	0	0	3.76216e-05	0	0	0	0	0	0	0	0	0	0	0	0	0	0	0	0	0	0		1.56757e-06	0	3.13513e-06
k__Bacteria;p__Actinobacteria;c__Actinobacteria;o__Actinomycetales;f__Propionibacteriaceae;g__Propionibacterium;s__acnes	0	0	0	0	0	0	0	0	0	0	0	3.75474e-05	0	0	0	0	0	0	0	0	0	0	0	0		1.56448e-06	0	3.12895e-06
k__Bacteria;p__Lentisphaerae;c__[Lentisphaeria];o__Victivallales;f__Victivallaceae;g__Victivallis;s__vadensis	0	0	0	0	0	0	0	0	0	0	0	0	0	3.50295e-05	0	0	0	0	0	0	0	0	0	0		1.45956e-06	0	2.91913e-06
k__Bacteria;p__Firmicutes;c__Clostridia;o__Clostridiales;f__Lachnospiraceae;g__Shuttleworthia;s__satelles	0	0	0	0	0	0	0	0	0	0	0	0	0	0	0	0	0	0	0	3.13219e-05	0	0	0	0		1.30508e-06	0	2.61016e-06
	1	1	1	1	1	1	1	1	1	1	1	1	1	1	1	1	1	1	1	1	1	1	1	1		1	1	1
